# Supplementary material for: Linking the potato genome to the conserved ortholog set (COS) markers
Source: BMC Genet. 2013 Jun 8;14:51. doi: 10.1186/1471-2156-14-51 (PMC3691714; doi:10.1186/1471-2156-14-51)
Supplement: Additional file 1: Table S1 — Summary of all COS markers utilized in this study showing the marker locations in the DM genome, in the consensus potato genetic maps, and in TomEXPEN genetic map. The markers that were selected based on co-localization with the QTL for late blight resistance, maturity, ascorbic acid synthesis and carotenoid synthesis are shown in their corresponding columns, together with the literature reference. Also the PCR primer sequences for each marker are shown. [file 1471-2156-14-51-S1.xlsx]

## Sheet: Supplementary Table S1
Marker name	copy number in DM: m=multi copy, s=single copy	In silico Blastn results against DM superscaffolds v3		Hit location in DM pseudomolecules (chromosomes) according to Pseudomolecule AGP data (v2.1.10)			Potato genetic maps		Location in TomEXPEN2000 genetic map	QTL LB and maturity (ref)	QTL vitamins (ref)	COS primer for	COS primer rev
		DM superscaffold hit	E-value	chr	hit start	hit end	Location chr.cM	map name
T0309	s	PGSC0003DMB000000172	0E	1	1135014	1135724	1	BCT	1	.	.	TGGTGGTACAGGAAAATGGAAAGCTC	ATTATTAGGTAAACCAGTWCCYAAAC
C2_At1g29070	s	PGSC0003DMB000000077	0E	1	24976515	24977211	na	na	1.0318	maturity (Collins et al 1999)	.	TCTACTCATTCTGGGTTGCTTCACTG	ACCTATTCCTCTTAGTCTGACAAAGAGC
C2_At1g14310	s	PGSC0003DMB000000667	1e-102	1	26780092	26780283	na	na	1.0305	maturity (Collins et al 1999)	.	TAGTGACGATACCTACTTTGAAGAAG	TCAGTATTGTGTCATAGGCTCCAGC
T1413	s	PGSC0003DMB000000697	0E	1	32496571	32497144	1.02728	PD	1.026	.	.	GGCGATACGAGAGGAGAGG	AAAGACAATTGGCATGTCAGG
C2_At3g25480	s	PGSC0003DMB000000063	1e-111	1	36537375	36537605	na	na	9.0505	LB, maturity (Bormann et al. 2004)	ascorbic acid (Stevens et al. 2007)	ACAAAGTATCCATTCTTTGTTGCTGG	TTATCCCACCTCGGATAGCATAAGC
C2_At3g03790	s	PGSC0003DMB000000501	0E	1	49653851	49654304	1.01769	BCT	1.0313	maturity (Collins et al 1999)	.	TGAAAGCTGTTGTTGCAGCTAAACATC	ACCCTCCTTATTGCATCCCCAAGTG
C2_At1g08830	s	PGSC0003DMB000000035	1e-109	1	63173666	63173889	1.03209	PCC1	na	.	.	ATATTTCTGGCCTAAAACCTGGAC	TCCTTACCAGCAGGATTGTAATGTGGTC
C2_At5g18590	s	PGSC0003DMB000000035	1e-120	1	63807562	63807780	na	na	1.037	LB, maturity (Ewing et al. 2000Collins et al 1999)	.	TCAAACCATGTGTCTGCCCTCTATGATG	ATCCACGTATTTTAATTCTTGACCATGC
T1208	s	PGSC0003DMB000000010	1e-151	1	67307882	67308164	na	na	1.046	.	.	TTTGTCCCTCCATGACCTTC	TGCATTGCCATCTCAGTTGT
C2_At2g47210	s	PGSC0003DMB000000104	0E	1	68546022	68546465	1.07738	BCT	1.043	LB, maturity (Ewing et al. 2000Collins et al 1999)	.	TCCACTTTGGCTTCTCTTCGC	ACCCCAAGGTCTTGTAAAGTTTG
C2_At4g01940	s	PGSC0003DMB000000104	1e-149	1	68552618	68552888	1.05846	BCT	1.0478	LB, maturity (Ewing et al. 2000Collins et al 1999)	carotenoid (Thorup et al. 2000)	AGAAAAGTTTGGAGAAGCCATCAAGG	TGCTGCTTTGACTCCTGATCCAATAG
C2_At4g30890	s	PGSC0003DMB000000068	1e-173	1	70494108	70494459	na	na	1.04	LB, maturity (Ewing et al. 2000Collins et al 1999)	.	ATGCTGATTTTACACCTGAAGCGG	AGCAGTAACAGAGGCATCATCAAACC
C2_At3g63520	s	PGSC0003DMB000000068	0E	1	71922245	71922755	1.03374	BCT	1.0467	LB, maturity (Ewing et al. 2000Collins et al 1999)	.	ACATGAAGAGTGGTGCAGCTTCACAG	TGAGTAGGAACAAATACAGCCTCCG
C2_At3g12630	s	PGSC0003DMB000000068	0E	1	72271740	72272264	na	na	1.046	LB, maturity (Ewing et al. 2000Collins et al 1999)	.	AGAGAACGGAAAAAGAAGAGACGG	TTGCTGCTTTCACGACCGGATTC
C2_At5g48030	s	PGSC0003DMB000000608	2e-080	1	72526244	72526435	1.03356	BCT	1.0464	LB, maturity (Ewing et al. 2000Collins et al 1999)	.	TGTATGGAAGTGGTGGAGCAGATCC	AGCCTTCTCTCCGGAAAACAGG
C2_At4g00090	s	PGSC0003DMB000000010	0E	1	77508340	77508954	1.06882	BCT	1.0575	LB, maturity (Collins et al 1999, Bormann et al. 2004Leonards-Schippers et al. 1994, Sliwka et al. 2007)	carotenoid (Thorup et al. 2000)	AGATATTGGCCACCACTCATGGTTC	AGGCGACCATGCCATGTCCG
T1162	s	PGSC0003DMB000000010	0E	1	77513982	77514438	1.06957	BCT	1.059	.	.	TGCCATCAGCGTCAGAAGTA	ACTGTGCAACTTTCCCCAAC
C2_At4g01210	s	PGSC0003DMB000000010	0E	1	79646371	79647275	na	na	1.081	LB (Collins et al 1999)	carotenoid (Thorup et al. 2000)	ACTATAGAGACGTTCTTGGTGAATATGGA	AGTAGTGACTTTTCAGCAGTCTTGGACA
C2_At2g38730	s	PGSC0003DMB000000092	0E	1	80392697	80393281	1.07812	BCT	1.0925	LB (Collins et al 1999)	carotenoid (Thorup et al. 2000)	AGCGGACCAAACACTAATGGATG	AGCCACATTCTCAATCTTCCTGAC
C2_At1g54500	s	PGSC0003DMB000000092	3e-091	1	81689037	81689218	1.04785	BCT	1.1012	LB (Collins et al 1999)	carotenoid (Thorup et al. 2000)	ATCACCTTCACTGACACAACCATCCAC	ACAAATCCCAAAAGCAATCCACC
C2_At5g27380	s	PGSC0003DMB000000363	1e-159	1	82496439	82496806	1.03752	BCT	1.1027	LB (Collins et al 1999)	carotenoid (Thorup et al. 2000)	TGGAAGATTCTGCGAAACCCATTGT	AGCATGAACCATATCAACACCAGGAA
C2_At1g09070	s	PGSC0003DMB000000060	0E	1	83250655	83251293	na	na	1.11	LB (Collins et al 1999)	carotenoid (Thorup et al. 2000)	ATGGAGTTACGTCCTTTAGACATCAAA	CGGTGGATATCCGTACCCAGGTTG
C2_At1g56345	s	PGSC0003DMB000000060	0E	1	84153368	84154078	na	na	1.1156	LB (Collins et al 1999)	carotenoid (Thorup et al. 2000)	TCGGTGGCAACCACAGATTACCCAG	ATCGAGTCTATTAGCTAAATGAAGCTC
C2_At1g09250	s	PGSC0003DMB000000060	3e-063	1	84378728	84378857	1.05092	BCT	na	.	.	AACTCCAGTCACTCGCGAGAATCC	AGCGGCAACTGATCCTGCTCC
C2_At5g26680	s	PGSC0003DMB000000277	1e-116	1	85139260	85139475	1.05954	BCT	1.1235	.	carotenoid (Thorup et al. 2000)	ATGCTCCAAGTGGAATGAAGGAGCAG	TTCGTTAGTGAGCATTTCCGTACCG
C2_At1g71220	s	PGSC0003DMB000000105	3e-039	1	86755158	86755289	1.06145	BCT	na	maturity (Collins et al 1999)	.	TCATTTTCCCCCTGGCACTGGAG	TCCCATGTCAGTTCTTACAATTTGGTC
C2_At1g50020	s	PGSC0003DMB000000073	0E	1	89483297	89484379	na	na	1.1461	.	carotenoid (Thorup et al. 2000)	TTGCTTACTCTTGGTGGAACATTC	TGTCTGTGATATCCTCTCTTCTTC
C2_At4g34190	s	PGSC0003DMB000000073	1e-155	1	90123441	90123720	1.07212	BCT	1.152	.	carotenoid (Thorup et al. 2000)	AGTAATTTGGATGTATGGCTTGGTCG	ACCAATGCAGTGACTGCCAATGC
C2_At1g49510	s	PGSC0003DMB000000073	0E	1	91046043	91046569	na	na	1.149	.	carotenoid (Thorup et al. 2000)	AGTTACACAAACCCAGTTCCCTGC	TTCATCTGATCGTCCAGCTGCTATG
C2_At2g15890	s	PGSC0003DMB000000073	0E	1	91304014	91304581	na	na	1.15	.	carotenoid (Thorup et al. 2000)	AGCCTATTTTGAACTCAAAGATCTTG	TTCTCTCGACTTTGGCAATCCATC
C2_At4g34700	s	PGSC0003DMB000000927	0E	1	92830397	92830977	na	na	1.16	.	carotenoid (Thorup et al. 2000)	TGAAGCATCCTACAATAAGTGGCG	TCTGTTGAACTTGGAACCACCAGG
C2_At2g21100	s	PGSC0003DMB000000290	0E	1	93305766	93306129	1.05799	BCT	1.165	.	carotenoid (Thorup et al. 2000)	ACCTATTTATATGGGTGGCTCAAGC	AACGATAGCCATCTCACGAACCG
C2_At1g16210	s	PGSC0003DMB000000500	0E	1	94007679	94008059	na	na	1.165	.	carotenoid (Thorup et al. 2000)	AGGAAGGAGGCGGAGCAGGC	TCCTTCAGAGCACGAAGCTCAGC
C2_At5g23120	s	PGSC0003DMB000000183	0E	2	25343800	25344757	2.06524	BCT	na	LB, maturity (Collins et al 1999, Bormann et al. 2004, Sliwka et al. 2007Leonards-Schippers et al. 1994, Ghislain et al. 2001)	.	TGAAGACACTCCTCTCTCTGAATGGG	AGGCTATGGATCTAGGTACCCAAG
C2_At3g26710	s	PGSC0003DMB000000120	0E	2	31961431	31962144	na	na	na	LB, maturity (Ewing et al. 2000, Collins et al. 1999Leonards-Schippers et al. 1994, Bormann et al. 2004, Sliwka et al. 2007, Constanzo et al. 2005, Ghislain et al. 2001, )	.	TTCGCTGTGTTGGATAGAGGAGAGAC	TGCCTGTCCTCGGCTTGGAACCATC
C2_At1g30580	s	PGSC0003DMB000000320	0E	2	36916739	36917685	na	na	2	.	.	TTCTGCCGAAGATTCATGCATGG	TCTCTCCACAGCAGCACTGAAAGG
C2_At5g37260	s	PGSC0003DMB000000122	0E	2	38890791	38891362	2.06315	BCT	2.0025	.	.	AGAGCACAAAAAGTTCCTTGAAGC	ACCGTACCAAATGCATCTGAACC
C2_At1g60640	s	PGSC0003DMB000000085	0E	2	43102196	43102680	2.06315	BCT	2.0125	.	.	TCTGACAGGGGGAAATGAATCTTC	ACTTCATTGAAAGAGCTATCTTCACTCTC
C2_At5g44200	s	PGSC0003DMB000000085	7e-065	2	44358611	44358783	2.06368	BCT	2.009	.	.	TCGTGGAGGCTCTTATCGACATGG	ATCTTCCCTGTGTCGCTTGCGATG
C2_At3g51510	s	PGSC0003DMB000000528	1e-085	2	48584369	48584539	2.07583	BCT	2.0245	.	.	TTGGAATTGTTGCTGCTACTGAAGG	TGATTCGTGTACTCGAAAATAGAACC
C2_At1g09620	s	PGSC0003DMB000000406	0E	2	49589149	49589546	na	na	na	.	.	ATGGAGGAAGGCTGCAGAGGAG	TCTGAATAAGATCCTTGCCAGAAAC
C2_At1g30000	s	PGSC0003DMB000000141	6e-043	2	49895514	49895687	na	na	2.0383	LB, maturity (Collins et al 1999)	.	TCTGCACATCCTGCCCCTGATGG	TGCGAACAAGAAGATGCCTGACACC
C2_At2g34470	s	PGSC0003DMB000000552	0E	2	51319071	51319662	na	na	2.0385	LB, maturity (Collins et al 1999)	.	TTGAGGGAAAAATACAGTCTTGC	AAGAACTCTCCATCTTCTTTCGTG
C2_At3g60080	s	PGSC0003DMB000000204	5e-027	2	52647701	52647819	na	na	10.0337	LB (Sliwka et al. 2007, Villamon et al. 2005)	ascorbic acid (Stevens et al. 2007)	TCCCTTTTCCCACTTACACCAAATGTC	AAACCCAAACAAATCTTCTTGCTCACC
C2_At5g45950	s	PGSC0003DMB000000746	1e-128	2	54257950	54258269	na	na	2.0565	LB, maturity (Collins et al 1999)	.	TGAGATTCAAGTGTAGATCCTGGAAA	TGTGGGTCTAGAAACGCTCTGGTCAT
C2_At1g28380	s	PGSC0003DMB000000476	1e-168	2	54451296	54451598	2.048/8.000	BCT	na	maturity (Collins et al 1999)	.	TCAATATTCTCAGATCCGCATCTACC	ATCCACTGCCCCTTACACCACTC
C2_At1g28280	s	PGSC0003DMB000000083	0E	2	55172553	55173332	na	na	na	maturity (Collins et al 1999)	.	CTCTAGAAACAGACCCATCAAT	CAGAAGAACCTGAAACTCTAGG
C2_At1g61040	s	PGSC0003DMB000000083	1e-113	2	55634701	55634907	na	na	na	maturity (Collins et al 1999)	.	TTGCTGCTGAGAAGGATCGTTTGAGGA	TCAAACTCATCCCTCAGAGGAGGAGAGTC
C2_At1g61350	s	PGSC0003DMB000000083	0E	2	56314886	56315383	2.04485	BCT	na	maturity (Collins et al 1999)	.	CTGATGCAGAGTGATCTTGATATAG	GCATTATCTGAGTTCTCTGTGAG
C2_At1g11440	s	PGSC0003DMB000000590	1e-177	2	56781922	56782251	2.04493	BCT	2.0707	LB, maturity (Collins et al 1999)	.	TCCTAATTTTAATGTCTCTTATGATTATG	ATTAGACTTGAGGGTCGAACGAGG
T1391	s	PGSC0003DMB000000099	3e-059	2	57433101	57433251	1.021/10.005)	PD	10.017	.	.	AAAACAACGGTGCTGAGCTT	CAAATGCGGCTTGAACTCTT
C2_At1g61770	s	PGSC0003DMB000000099	1e-124	2	57706059	57706282	2.04361	BCT	na	maturity (Collins et al 1999)	.	TGGTATGGATGCTGGTTCTGGAGGTA	TCAATAAGATCTTCCTTGGTTGATTC
T1395	s	PGSC0003DMB000000099	0E	2	58045518	58046094	2.05032	BCT	2.072	.	.	TTCAGCTGCCTCTGTTTTTG	CCCTAGCAAGGCAACAACTC
C2_At1g62250	s	PGSC0003DMB000000099	1e-119	2	58203780	58204007	na	na	2.0707	LB, maturity (Collins et al 1999)	.	ACAAGATACTACTTCACCTGAAAATGAG	TGTACATAGGATGGTGATGAATATAATG
C2_At4g22190	s	PGSC0003DMB000000099	1e-171	2	58537996	58538300	na	na	2.0757	LB, maturity (Collins et al 1999)	carotenoid (Thorup et al. 2000)	ACGATTAGCTCCGACTCTATCCATTC	TCTTCTCTCTACAATTCTCCTCATTACT
T0086	s	PGSC0003DMB000000099	0E	2	58553187	58553659	2.03974	BCT	2.076	.	.	GAAGGACTTATAGATTTCATTCCTGAGG	CTGATCCAACTCAGTTTCAACCATTTG
C2_At5g64670	s	PGSC0003DMB000000099	1e-101	2	58662311	58662497	2.05005	BCT	2.076	LB, maturity (Collins et al 1999)	carotenoid (Thorup et al. 2000)	TGATAAATGCTGGGAAGATTGACTC	ATCAACCTGGCTCCATCTTCTATTTG
C2_At4g36530	s	PGSC0003DMB000000020	0E	2	59931185	59931522	na	na	2.0891	LB, maturity (Collins et al 1999)	carotenoid (Thorup et al. 2000)	AGATTTGCTAGGCTTTGGTTGGAG	AGTGAATCCCCAAACTGTCCTGC
C2_At4g38630	s	PGSC0003DMB000000020	0E	2	61026146	61026600	2.04403	BCT	2.0835	LB, maturity (Collins et al 1999)	carotenoid (Thorup et al. 2000)	TGGCTGGTAAAGGGGTTCGAG	AGCAAAAACAATAATCCTTTGTTG
C2_At5g37850	s	PGSC0003DMB000000244	2e-086	2	62980111	62980288	na	na	2.1195	LB, maturity (Collins et al 1999Leonards-Schippers et al. 1994)	carotenoid (Thorup et al. 2000)	TGGACCCAATCAATTCTGTACAGTTCTC	TCCCTTAAAGGTTGGGTATCCTGTG
C2_At5g67530	s	PGSC0003DMB000000441	1e-077	2	63993206	63993364	2.02161	BCT	2.127	LB, maturity (Collins et al 1999Leonards-Schippers et al. 1994)	carotenoid (Thorup et al. 2000)	ACGGGAAATGTTTTCTGTTATGAG	TCAGTGAGAAGCTCCTTCCAGTTC
T0706	s	PGSC0003DMB000000012	1e-140	2	64245380	64245643	2.02277	BCT	2.128	.	.	CTATGGCTCCTCCAACTCCA	CGGGGAAAATGGTCTGTTAG
C2_At3g01360	s	PGSC0003DMB000000004	1e-137	2	67970995	67971313	na	na	2.0978	LB, maturity (Collins et al 1999Leonards-Schippers et al. 1994)	carotenoid (Thorup et al. 2000)	ACAAAATCCATCGACAGATAAGCAT	ATTTTCAACTCCACTTGGGTCTTT
C2_At2g04700	s	PGSC0003DMB000000004	0E	2	68003797	68004528	na	na	2.097	LB, maturity (Collins et al 1999Leonards-Schippers et al. 1994)	carotenoid (Thorup et al. 2000)	ATGAGAACTCTTCAAGCTTCCACCTC	TGACCACAGAAGTAACACCTTTGTCC
C2_At1g67730	s	PGSC0003DMB000000004	0E	2	68881471	68881863	2	BCT	2.143	LB, maturity (Collins et al 1999Leonards-Schippers et al. 1994)	carotenoid (Thorup et al. 2000)	TGGGATTGATGTGCAATGCCAGG	AGGGCAGCCCGAGCATAACC
C2_At4g18230	s	PGSC0003DMB000000214	0E	3	1000364	1000874	3.00805	BCT	3.007	LB, maturity (Ewing et al. 2000, Collins et al. 1999Leonards-Schippers et al. 1994, Bormann et al. 2004, Sliwka et al. 2007, Constanzo et al. 2005, Ghislain et al. 2001, )	.	AATTGCACATGCGTTGTGGTTAATG	TAGAAAATCGATGACCACCTAATTCCC
C2_At1g28530	s	PGSC0003DMB000000039	3e-096	3	4207522	4208077	na	na	3.021	LB, maturity (Ewing et al. 2000, Collins et al. 1999Leonards-Schippers et al. 1994, Bormann et al. 2004, Sliwka et al. 2007, Constanzo et al. 2005, Ghislain et al. 2001, )	carotenoid (Thorup et al. 2000)	ATTATGAAGATGTCTATACACTTCCCTAC	AGAGATTGCTTTTGACATAGAAATGCTT
C2_At1g65720	s	PGSC0003DMB000000039	0E	3	5402802	5403250	na	na	2.045	LB, maturity (Collins et al 1999)	.	TTCTACTTCTCGCTTTCTCTCTCCTC	TCGCAGCAGTTAACGCACCACAACC
C2_At3g58490	s	PGSC0003DMB000000327	0E	3	11765080	11765537	na	na	3.0726	LB (Leonards-Schippers et al. 1994, Bormann et al. 2004, Sliwka et al. 2007, Ghislain et al. 2001)	carotenoid (Thorup et al. 2000)	AGAATAACAGCAACTGAAGATGAGAAAG	ATGATGTCAATCAAGCTGTGCATTCC
C2_At1g64770	s	PGSC0003DMB000000671	0E	3	15545401	15545869	3.00975	BCT	3.0722	LB (Leonards-Schippers et al. 1994, Bormann et al. 2004, Sliwka et al. 2007, Ghislain et al. 2001)	carotenoid (Thorup et al. 2000)	TCCGGAGCTGTACTTATTGCACACATC	AGCCCAAACGTATTATCCTAAAGAAGAG
C2_At1g51160	s	PGSC0003DMB000000400	0E	3	15862845	15863384	3.00959	BCT	3.0475	LB, maturity (Ewing et al. 2000, Collins et al. 1999Leonards-Schippers et al. 1994, Bormann et al. 2004, Sliwka et al. 2007, Constanzo et al. 2005, Ghislain et al 2001)	carotenoid (Thorup et al. 2000)	TCTTCGGAGGATCAGAGATCAGTCC	AACGAACATCCTTGTCCAGGTAATTG
C2_At5g24120	s	PGSC0003DMB000000126	0E	3	17709636	17710212	3.02162	BCT	3.0445	LB, maturity (Ewing et al. 2000, Collins et al. 1999Leonards-Schippers et al. 1994, Bormann et al. 2004, Sliwka et al. 2007, Constanzo et al. 2005, Ghislain et al 2001)	carotenoid (Thorup et al. 2000)	TGCAAATGCGTCAAGATTCCAAGACC	AGCTCAAACAGCAACTCCAACTTGGC
T0753	s	PGSC0003DMB000000154	1e-179	3	18495670	18496020	na	na	3.063	.	.	CATTGGTGCTTTTGCACTTG	CCCAGCAGCAAGATTGAAGT
C2_At3g63530	s	PGSC0003DMB000000154	0E	3	19252804	19253308	na	na	3.0655	LB (Leonards-Schippers et al. 1994, Bormann et al. 2004, Sliwka et al. 2007, Ghislain et al. 2001)	carotenoid (Thorup et al. 2000)	GAATTGCAGTCTTTAGGGGAAGC	AACATGTGTGCACAAGGTAAAGTGGTC
C2_At5g54120	s	PGSC0003DMB000000093	1e-080	3	22392478	22392674	3.03244	BCT	na	LB, maturity (Collins et al 1999, Bormann et al. 2004, Sliwka et al. 2007Leonards-Schippers et al. 1994, Ghislain et al. 2001)	.	ATGGGAAGGAAGAATAGAGGAACAACG	TGTAATCGCTTTCTCTACAACTCTGGTC
C2_At5g17170	s	PGSC0003DMB000000093	0E	3	22665571	22666087	na	na	3.0729	LB (Leonards-Schippers et al. 1994, Sliwka et al. 2007, Ghislain et al. 2001)	.	TTCAAGGGCTATCATTACAAGAGGC	TTGCAGCATTACCGCCATTATCTA
C2_At3g03100	s	PGSC0003DMB000000093	0E	3	22770119	22771007	3.03425	BCT	3.0727	LB (Leonards-Schippers et al. 1994, Sliwka et al. 2007, Ghislain et al. 2001)	.	TGGTGCAACACTTGTTGGTGTGG	TGGAGCCAGCCATGCCATTC
C2_At3g02910	s	PGSC0003DMB000000093	0E	3	23162394	23162822	na	na	3.0724	LB (Leonards-Schippers et al. 1994, Bormann et al. 2004, Sliwka et al. 2007, Ghislain et al. 2001)	carotenoid (Thorup et al. 2000)	ACCCACCATTATTTTCACCTACGG	TCACATACCCTTTTGCCTCTTTCTC
C2_At5g41040	s	PGSC0003DMB000000093	0E	3	23553041	23553781	na	na	3.0759	LB (Leonards-Schippers et al. 1994, Ghislain et al. 2001)	.	AGAAGGGGCTGTCTTTGTTGAGGC	TCGCGCTTTCCAGACGAAAGCTG
C2_At1g02170	s	PGSC0003DMB000000268	5e-096	3	24139690	24139879	3.0137	BCT	na	.	.	TATCCTTCAGCGGTTGTGATGATG	AGGAAAACGTCATTGCACCAGTTG
C2_At5g62390	s	PGSC0003DMB000000605	0E	3	27110208	27111289	3.02424	BCT	3.0756	LB (Leonards-Schippers et al. 1994, Ghislain et al. 2001)	.	TGCTACTAACTGTTGATGCCATTGAG	TTGGGGGTCGATAACATCAAGC
C2_At2g40760	s	PGSC0003DMB000000219	1e-145	3	29370671	29370938	3.01067	BCT	3.0745	LB (Leonards-Schippers et al. 1994, Ghislain et al. 2001)	.	AGGAAGAGGCTCTTCATCATGGAC	TCTCTCAATTGGTGAAACAGAAGG
C2_At2g43770	s	PGSC0003DMB000000036	0E	3	32737399	32737819	na	na	3.076	LB (Leonards-Schippers et al. 1994, Ghislain et al. 2001)	.	AATGGAGTTGTCTGTTGTGCTTCC	TGGCGCATATCCCAAAGTTTAGC
C2_At5g59250	s	PGSC0003DMB000000036	1e-123	3	33678422	33678644	na	na	na	LB, maturity (Collins et al 1999, Bormann et al. 2004, Sliwka et al. 2007Leonards-Schippers et al. 1994, Ghislain et al. 2001)	.	TTGGGCCTATTAGCTGGCTTATGG	AAGATTTTCTGCCCCAAGCAACTC
C2_At1g07020	s	PGSC0003DMB000000489	1e-155	3	35640111	35640417	3.03904	BCT	3.0767	LB (Leonards-Schippers et al. 1994, Ghislain et al. 2001)	.	TTCCTACCAAACGAAATGAACGCTC	AGGCGATGAAAGTTACTAGATTCGTC
C2_At3g48420	s	PGSC0003DMB000000127	0E	3	36328968	36329552	na	na	na	LB, maturity (Ewing et al. 2000, Collins et al. 1999Leonards-Schippers et al. 1994, Bormann et al. 2004, Sliwka et al. 2007, Constanzo et al. 2005, Ghislain et al. 2001, )	carotenoid (Thorup et al. 2000)	ATGGTCATCGTATCTCTTTCAATG	AAATCAACATCCCAAGTTACACC
C2_At1g05350	s	PGSC0003DMB000000127	0E	3	36622446	36622927	3	BCT	3.0845	LB (Leonards-Schippers et al. 1994)	.	TGAACGAACCCTAAAGCGTGAAGG	TCCGAACTTCAACAAGTACTTCAATGTG
C2_At5g60160	s	PGSC0003DMB000000127	0E	3	36783351	36783797	3.04551	BCT	3.0833	LB (Leonards-Schippers et al. 1994)	.	ACACAATGCTAATCAACGTTATGC	TCATCCACCGCGCACATTTC
C2_At5g63380	s	PGSC0003DMB000000127	1e-163	3	36791517	36791816	na	na	3.0833	LB (Leonards-Schippers et al. 1994)	.	AGCAGGGGAGATTCCTATGGC	ATCTTTCCAGCAGGAGATTTTGG
C2_At5g40440	s	PGSC0003DMB000000127	1e-142	3	37329001	37329255	3.04018	BCT	na	LB, maturity (Collins et al 1999, Bormann et al. 2004, Sliwka et al. 2007Leonards-Schippers et al. 1994, Ghislain et al. 2001)	.	ACGGAGTTCGGACATTTGTCCACAGAG	TCCGGCGACATGTAAGTTACTGTTCC
C2_At4g32180	s	PGSC0003DMB000000055	0E	3	37900749	37901767	na	na	na	LB, maturity (Collins et al 1999, Bormann et al. 2004Leonards-Schippers et al. 1994, Sliwka et al. 2007)	carotenoid (Thorup et al. 2000)	TGCGCATGATTTCATATAATATTGGTC	TGAGTCCAAAACGCAGTGCATTGAG
C2_At5g07910	s	PGSC0003DMB000000062	1e-148	3	41100831	41101195	na	na	na	LB (Leonards-Schippers et al. 1994)	.	TGCTTTACGCGACTCCAAATTG	TCCAGGGAAATAACTTCATCAGG
C2_At1g18660	s	PGSC0003DMB000000062	2e-096	3	41347699	41347929	3.04889	BCT	3.1125	LB (Leonards-Schippers et al. 1994)	.	ACCCTGTGCTTAAAGTTATTATATGAACC	ACTGTTCGGCACAATGGACATCTG
T0577	s	PGSC0003DMB000000497	8e-091	3	41471460	41471695	3.05275	BCT	3.12	.	.	TGCGACTGGATTCATGTAGATGTIATGG	AGGTACTCTCTGGTCAGGYTCIACWATC
C2_At1g80460	s	PGSC0003DMB000000026	0E	3	42900604	42901249	na	na	3.1295	.	carotenoid (Thorup et al. 2000)	TCTTTATAACGCCATTGTTTGGATG	AATCTCAGAATTGCTAATAATCTTTGG
C2_At1g16080	s	PGSC0003DMB000000026	1e-125	3	43075771	43076020	3.05162	BCT	3.132	.	carotenoid (Thorup et al. 2000)	TGTCAAAACTGATTGCTGAGCTTGC	ATTGCCTTCTCAGAGAGTGAATAGAACC
C2_At1g16180	s	PGSC0003DMB000000026	1e-122	3	43090306	43090541	3.05896	BCT	3.1333	.	carotenoid (Thorup et al. 2000)	TTCTTGTCTTGCGTCATGCTGTGC	ACCAGCAAATGATTTTCATCATCC
T0761	s	PGSC0003DMB000000026	0E	3	43092809	43093194	3.05558	BCT	3.133	.	.	GAGCATCGAAATCCTTGCAT	TACAGGGAAGCCCTTGCTAC
C2_At5g51040	s	PGSC0003DMB000000026	2e-065	3	43389609	43389818	3.05141	BCT	3.134	.	carotenoid (Thorup et al. 2000)	TCGCCGATGAATATCGATCTTTCC	TCCAAGAACAAGGTCTAGCTCCAGG
C2_At3g18270	s	PGSC0003DMB000000026	0E	3	44341555	44341967	3.06866	BCT	3.142	.	carotenoid (Thorup et al. 2000)	TTCACCCATGGAAGCTTCTGAACTGG	AACAGGTTGTTCAAATAGCACCGGAG
C2_At5g49830	s	PGSC0003DMB000000040	1e-109	3	45634888	45635099	3.0705	BCT	3.1675	.	carotenoid (Thorup et al. 2000)	ACGCTACTTATCTAGAAATTTGCTTC	TCAATAACTCCCATGAGATCTGACAG
C2_At1g25420	s	PGSC0003DMB000000322	1e-116	4	1511063	1511292	4.00232	BCT	na	maturity (Collins et al 1999)	.	CTACAAAACAAGAGAGATGCAC	AACAAACTCGCAGAACAACT
C2_At1g26640	s	PGSC0003DMB000000051	1e-157	4	2019244	2019554	na	na	na	maturity (Collins et al 1999)	.	TCAGAAAGTTTTATTGTTGTTCATGG	TGAAATTCTTGTGGCAACAAAACC
C2_At3g17040	s	PGSC0003DMB000000296	0E	4	3714417	3714929	4	BCT	4.022	LB, maturity (Collins et al 1999, Bormann et al. 2004Leonards-Schippers et al. 1994, Sliwka et al. 2007)	carotenoid (Thorup et al. 2000)	TGGGGTTGGATGGAGTGGAAAG	AGTAGAGGTTACGAATTTCCTCTGC
C2_At1g60560	s	PGSC0003DMB000000355	1e-173	4	5010157	5010519	4.02455	BCT	4.0226	LB, maturity (Collins et al 1999, Bormann et al. 2004Leonards-Schippers et al. 1994, Sliwka et al. 2007)	carotenoid (Thorup et al. 2000)	TCTAGGGAACATAGTGTACAGCATTTG	AGGTAACGTCTTCATTGTAGTAAGCCAC
C2_At1g08630	s	PGSC0003DMB000000355	1e-139	4	5022868	5023462	na	na	4.0227	LB, maturity (Collins et al 1999, Bormann et al. 2004Leonards-Schippers et al. 1994, Sliwka et al. 2007)	carotenoid (Thorup et al. 2000)	TATTCTCGGTGATTATTCCCATATCC	AGACCATACTTCTTTGCTAGCTCTCC
C2_At1g08640	s	PGSC0003DMB000000355	1e-122	4	5042695	5042923	4.02304	BCT	4.0227	LB, maturity (Collins et al 1999, Bormann et al. 2004Leonards-Schippers et al. 1994, Sliwka et al. 2007)	carotenoid (Thorup et al. 2000)	ATTGAGGGATTTGACATGGTTAAGG	TGTGACATCATGATTTTGTCATAAGC
C2_At1g60490	s	PGSC0003DMB000000118	1e-147	4	8586705	8586982	4.03942	BCT	na	maturity (Collins et al 1999)	.	TTCAAATCCTATTGTTGTGAAGCATAC	ACTAACACTTTCGTTGATAAGATCCTG
C2_At1g27385	s	PGSC0003DMB000000029	1e-146	4	22274533	22274808	4.03697	BCT	4.0551	LB (Leonards-Schippers et al. 1994, Bradshaw et al. 2006)	carotenoid (Thorup et al. 2000)	ACCGTGCATGATGATTCAACTAATGAG	AGTACCAATAGCTGTAAAGCCTCTTTC
C2_At5g63840	s	PGSC0003DMB000000013	0E	4	28135199	28135907	na	na	4.056	LB (Leonards-Schippers et al. 1994, Bradshaw et al. 2006)	carotenoid (Thorup et al. 2000)	TCCTTCTTTTCAAAGGGCTGGAAC	TGCTTTAGCTCCAGGGGACAATCC
C2_At4g39660	s	PGSC0003DMB000000181	0E	4	46736730	46737210	4.04574	BCT	4.0587	LB (Leonards-Schippers et al. 1994, Bradshaw et al. 2006)	carotenoid (Thorup et al. 2000)	TCCTGATATAGTTACAATGGCAAAG	TTTAAGTACTGCATGTCCACCAGC
C2_At3g55010	s	PGSC0003DMB000000551	1e-138	4	47948405	47948662	na	na	4.0645	LB (Leonards-Schippers et al. 1994, Bradshaw et al. 2006)	carotenoid (Thorup et al. 2000)	TTCTTATTGGTTTACCATCTAGTGGAG	ATATATAACAGTTGGAGCAATCAAAGC
T0819	s	PGSC0003DMB000000213	1e-163	4	50245607	50245907	na	na	4.07	.	.	ATGGGCTGAAGGATCAGTTG	CCAGTTGGAGCATGTCCTTT
C2_At1g77290	s	PGSC0003DMB000000234	0E	4	51616871	51617540	4.054/6.021	BCT	na	maturity (Collins et al 1999)	.	AAGAACATGGATGCATTTTTCTTC	AGCCATTCGGGCAATTATTACACG
C2_At1g22790	s	PGSC0003DMB000000285	0E	4	53705227	53705719	na	na	na	.	.	CTTCAGCTTCTGGATATAGTAAGG	CGTATCTCAAAAAGTTCTCCTC
C2_At1g78280	s	PGSC0003DMB000000404	3e-091	4	56020871	56021040	na	na	na	maturity (Collins et al 1999)	.	AAGTCGTCACAAAATTAGGATGAAACT	AACTCTGGTGCAGCTCCCCCAAA
C2_At4g09010	s	PGSC0003DMB000000404	0E	4	56108210	56108783	4.06137	BCT	4.0825	LB (Bradshaw et al. 2006)	carotenoid (Thorup et al. 2000)	TAAGGGGCTTGATGCTGCTTTG	TAAAGGTCGATTTGACTGCACTTTG
C2_At5g10920	s	PGSC0003DMB000000002	4e-085	4	57346375	57346604	4.08448	BCT	4.0883	LB (Bradshaw et al. 2006)	carotenoid (Thorup et al. 2000)	TATCATGGGTAGTAAAGCTCATGC	TTGCCTCTCTATCTCTTCAAGACC
C2_At1g10030	s	PGSC0003DMB000000226	0E	4	58280705	58281605	na	na	4.0887	LB (Bradshaw et al. 2006)	carotenoid (Thorup et al. 2000)	AGCTGTTAGGATGGTGGTTAATGC	ACTCTGTCAAGAAATGACCGAAGGC
C2_At3g16150	s	PGSC0003DMB000000184	0E	4	59862160	59862525	4.09385	BCT	4.0975	LB (Bradshaw et al. 2006)	carotenoid (Thorup et al. 2000)	AAGCAACTCCTTACTCGTTGCC	TGGAGATACCAGAAACGGCG
C2_At5g42950	s	PGSC0003DMB000000032	0E	4	61754990	61755447	na	na	4.119	.	carotenoid (Thorup et al. 2000)	AGCAATGGATTTCAGAGAATGGTGTG	ACATTTTTGGCACTTGCACCAGTGAC
C2_At1g47830	s	PGSC0003DMB000000032	0E	4	62921505	62922039	na	na	4.1295	.	carotenoid (Thorup et al. 2000)	TTGTGAATAGAGATCCCAAATTCACC	TCCTGCATATCTTCTGTATATTACCTTG
C2_At1g20575	s	PGSC0003DMB000000032	0E	4	63714905	63715421	4.08584	BCT	4.1327	.	carotenoid (Thorup et al. 2000)	AGACACTACTTTGGCCGGGTGTATC	ATGATGTCTTCTAGTGCAGACTTCTGG
C2_At1g42990	s	PGSC0003DMB000000032	0E	4	64161711	64162193	4.08598	BCT	4.1356	.	carotenoid (Thorup et al. 2000)	ATGACCCCGTCGATAAGAAGCG	ACCTCACAGCTGCATCTCTATTCCTC
C2_At1g08550	m	PGSC0003DMB000000018/PGSC0003DMB000000018/PGSC0003DMB000000018	7e-061/2e-71/6e-53	4	41040226/41228091/41101431	41040352/41228228/41101520	na	na	na	.	.	TCCAAACATGCAACAATAGACCTG	ACACTGTTTTCAAACAAATCACCAC
C2_At4g24830	s	PGSC0003DMB000000103	0E	5	1215615	1216173	5.01814	BCT	5.051	LB, maturity (Collins et al 1999, Bormann et al. 2004, Sliwka et al. 2007Leonards-Schippers et al. 1994, Ghislain et al. 2001)	.	ATACTTGCTTGGGACATCAATGGC	TCCAACCTCTCTGGCAACATCAACC
C2_At2g03510	s	PGSC0003DMB000000103	0E	5	1246754	1247322	5.01915	BCT	5.055	LB, maturity (Collins et al 1999, Bormann et al. 2004, Sliwka et al. 2007Leonards-Schippers et al. 1994, Constanzo et al. 2005, Sandbrink et al. 2000, Ghislain et al 2001)	.	TGATACCCTGCTGAATTATGGGGTC	TGGTGCGCTCCTGTTCCATGTTCTC
C2_At1g13820	s	PGSC0003DMB000000103	0E	5	1256990	1257232	na	na	na	.	.	TGCATCATGAGTAGTTGTGTGAAGC	TCTCCAATCCAGCATCCTCAAGC
C2_At1g26520	s	PGSC0003DMB000000103	0E	5	1341031	1341505	5.01896	BCT	5.056	LB, maturity (Collins et al 1999, Bormann et al. 2004, Sliwka et al. 2007Leonards-Schippers et al. 1994, Constanzo et al. 2005, Sandbrink et al. 2000, Ghislain et al 2001)	.	ACTGTGAAGCATAGTTTGGTTCAAGC	ACATCTGATTCCAGCTGATCATCCAAC
C2_At1g28140	s	PGSC0003DMB000000103	0E	5	1519982	1520602	na	na	5.0582	LB, maturity (Collins et al 1999, Bormann et al. 2004, Sliwka et al. 2007Leonards-Schippers et al. 1994, Constanzo et al. 2005, Sandbrink et al. 2000, Ghislain et al 2001)	.	ATGAGTAACTTGATTGAGAAAAACCTTG	TGACAAATGTCAGAAGACCAGCTTCC
C2_At1g69420	s	PGSC0003DMB000000103	0E	5	1577302	1577730	5.011/11.019	BCT	5.0627	LB, maturity (Collins et al 1999, Bormann et al. 2004, Sliwka et al. 2007Leonards-Schippers et al. 1994, Constanzo et al. 2005, Sandbrink et al. 2000, Ghislain et al 2001)	.	TCATTGCTCTCAGAGATCAAGAGCAAC	TGGTTTCAAAGGGTAACTCTGCAGG
C2_At1g14000	s	PGSC0003DMB000000103	0E	5	1655855	1656627	5.02095	BCT	5.0595	LB, maturity (Collins et al 1999, Bormann et al. 2004, Sliwka et al. 2007Leonards-Schippers et al. 1994, Constanzo et al. 2005, Sandbrink et al. 2000, Ghislain et al 2001)	.	AGCGTTACATGGCTGGATCGATG	ATACGTCTTTAACAATTCAATCATGC
C2_At1g25580	s	PGSC0003DMB000000410	1e-136	5	1956406	1956691	5	BCT	5.0436	LB, maturity (Collins et al 1999, Bormann et al. 2004, Sliwka et al. 2007Leonards-Schippers et al. 1994, Ghislain et al. 2001)	.	ATTCCAACTGTTAATGAGGATGATGG	AAGATAACAGGTTTTGTGCGACCAGTC
T1335	s	PGSC0003DMB000000051	0E	5	2556017	2556597	5.01771	BCT	5.038	.	.	GAGTGGTGGGGTGATGAGAT	GGATAGAACGCGCCTACTTG
C2_At1g13380	s	PGSC0003DMB000000051	0E	5	2716109	2716827	na	na	5.0387	LB, maturity (Collins et al 1999, Bormann et al. 2004, Sliwka et al. 2007Leonards-Schippers et al. 1994, Ghislain et al. 2001)	.	AGGTGCTTTCTTGTTTCTTCTTTC	AGAGCATATCACGATACTTGGTGTG
C2_At1g15140	s	PGSC0003DMB000000051	7e-092	5	3640734	3640922	5.01509	BCT	5.035	LB, maturity (Collins et al 1999, Bormann et al. 2004, Sliwka et al. 2007Leonards-Schippers et al. 1994, Ghislain et al. 2001)	.	TTCTTCATCCATGACCCTCCTCAAAC	AAATCCTTTCCCCATAACCTGACTC
C2_At1g14300	s	PGSC0003DMB000000424	0E	5	5005254	5005856	na	na	5.02	LB, maturity (Collins et al 1999, Bormann et al. 2004, Sliwka et al. 2007Leonards-Schippers et al. 1994, Ghislain et al. 2001)	.	AGGCGCTAGAGGCTATTTATTTGC	TCACTGACCAAAATGCTCTTCTGCC
C2_At1g26945	s	PGSC0003DMB000000424	0E	5	5277741	5278171	5.01593	BCT	5.0177	LB, maturity (Collins et al 1999, Bormann et al. 2004, Sliwka et al. 2007Leonards-Schippers et al. 1994, Ghislain et al. 2001)	.	ATCGCTGATCTTGTTTCCAAGTTGC	AATAGCAGCTTGAGCACTATCACTATC
C2_At1g24340	s	PGSC0003DMB000000243	1e-117	5	6055112	6055395	na	na	5.0125	LB, maturity (Collins et al 1999, Bormann et al. 2004, Sliwka et al. 2007Leonards-Schippers et al. 1994, Ghislain et al. 2001)	.	ACAAATATTTGAAGAAGGACAGAGCCT	ACGTCATCTTCAGACACCAATACTCCTTT
C2_At1g07040	s	PGSC0003DMB000000243	1e-166	5	6420358	6420703	na	na	5.0165	LB, maturity (Collins et al 1999, Bormann et al. 2004, Sliwka et al. 2007Leonards-Schippers et al. 1994, Ghislain et al. 2001)	.	TGCTGATGATGATCAAATTTGCTATG	TCAACAAGAAGTTCGGATATAAATATTC
C2_At5g14320	s	PGSC0003DMB000000210	1e-127	5	7157523	7157757	5.04108	PD	5.01	LB, maturity (Collins et al 1999, Bormann et al. 2004, Sliwka et al. 2007Leonards-Schippers et al. 1994, Ghislain et al. 2001)	.	TTCTCTTTCCCTTATCTGCAACAC	TTTGGAACTTCCACTCCTCCCAC
C2_At1g23890	s	PGSC0003DMB000000210	0E	5	7284800	7285647	5.01386	BCT	5.0075	LB, maturity (Collins et al 1999, Bormann et al. 2004, Sliwka et al. 2007Leonards-Schippers et al. 1994, Ghislain et al. 2001)	.	ATGCATGCAATTAGAAAGATTAGCAAG	AATCCAGGTCCATCAGCACGGC
C2_At1g23740	s	PGSC0003DMB000000540	0E	5	7971958	7973197	5.04812	BCT	na	.	.	TGAAGTTGGAGTCCAATGTTGCAG	ACCGCCAGCACCTCCCAAAAC
T1181	s	PGSC0003DMB000000540	0E	5	7981012	7981401	na	na	5	.	.	CAGGTACCTTCCTCCCATCA	CGAATTTGGTAGAGGCGTTC
T1252	s	PGSC0003DMB000000216	1e-162	5	8229616	8229924	na	na	5.003	.	.	CGTAGTCGAACCATCCGATT	CTGATGATGATCGGAGCAGA
C2_At1g60440	s	PGSC0003DMB000000216	0E	5	8828206	8828957	5.03359	PCC1	5	LB, maturity (Collins et al 1999, Bormann et al. 2004, Sliwka et al. 2007Leonards-Schippers et al. 1994, Ghislain et al. 2001)	.	TGCCCGGTCCCTCTTAAGGATG	TCCGCTTGAGCCCAAAACGAAG
C2_At2g42490	s	PGSC0003DMB000000248	1e-119	5	9891910	9893516	na	na	5.0628	LB, maturity (Collins et al 1999, Bormann et al. 2004, Sliwka et al. 2007Leonards-Schippers et al. 1994, Constanzo et al. 2005, Sandbrink et al. 2000, Ghislain et al 2001)	.	AACTGCACGCCATTGGATTATC	TGATTTGGAAACTCTCCTCCAGG
C2_At1g67700	s	PGSC0003DMB000000027	0E	5	12220047	12220496	5.03031	BCT	5.0667	LB, maturity (Collins et al 1999, Bormann et al. 2004, Sliwka et al. 2007Leonards-Schippers et al. 1994, Constanzo et al. 2005, Sandbrink et al. 2000, Ghislain et al 2001)	.	AAGAGGAAATTGTTAGTGGTTGAAGC	ACTGCTGCGAGATTCCTAGCTAGAG
C2_At5g20080	s	PGSC0003DMB000000003	5e-093	5	20915143	20915330	5.03019	BCT	na	LB, maturity (Collins et al 1999, Bormann et al. 2004, Sliwka et al. 2007Leonards-Schippers et al. 1994, Ghislain et al. 2001)	.	TATATCTGATCCAGAAGCCAAGGG	TGCAAAATGCTGGCTCATTTTCC
C2_At1g27980	s	PGSC0003DMB000000317	1e-162	5	36573447	36573740	na	na	5.069	LB, maturity (Collins et al 1999, Bormann et al. 2004, Sliwka et al. 2007Leonards-Schippers et al. 1994, Constanzo et al. 2005, Sandbrink et al. 2000, Ghislain et al 2001)	.	TGTTAGATTCGAAGCAGAAGTGGTTGC	TGAGTGTGCGGAAACTGGTATTATC
U221402	s	PGSC0003DMB000000543	0E	5	56620244	56620885	na	na	na	.	.	AAGCCTCCTTGACAAATGCATATAG	AGATATAGCTACAGTGGCAGCTTCATC
C2_At3g55800	s	PGSC0003DMB000000202	0E	5	57089238	57089562	5.08305	BCT	5.09	LB, maturity (Sliwka et al. 2007Constanzo et al. 2005, Sandbrink et al. 2000)	ascorbic acid (Stevens et al. 2007)	TTTGAAATCAAGCTCATTATTTGG	AGCTGTTCCTCCACAAGAAGCTG
C2_At5g26360	s	PGSC0003DMB000000072	1e-117	5	59324768	59324986	5.0753	BCT	5.119	LB (Constanzo et al. 2005, Sandbrink et al. 2000)	ascorbic acid (Stevens et al. 2007)	TAGTTCCCGGTGGTGGTGCAAC	TCAAAAGCAATTGCAGCAGCTTC
T0633	s	PGSC0003DMB000000072	0E	5	59517329	59517916	5.08787	BCT	5.119	.	.	TACCAGAGGCATTGGGCTTA	ATCCCACAAATGCCAACAAT
C2_At5g04270	s	PGSC0003DMB000000072	1e-117	5	59809301	59809517	11.0034	BCT	5.1127	LB (Constanzo et al. 2005, Sandbrink et al. 2000)	ascorbic acid (Stevens et al. 2007)	TGGCTTAAGCTTGACACTTGGAACTCTC	AGGGTGATGATAATTTGTCCCAGATTT
C2_At3g54860	s	PGSC0003DMB000000072	1e-102	5	59850359	59850589	5.09168	BCT	5.1125	LB (Constanzo et al. 2005, Sandbrink et al. 2000)	ascorbic acid (Stevens et al. 2007)	TGTTGATGGAAGGCGTTCTTTGGT	TGTAGTTGCTACAATTATGTCATATGCC
T0687	s	PGSC0003DMB000000266	0E	6	304282	304835	na	na	6.002	.	.	TGGTGCAACTGGGCAAGCTGGTATCC	TCCCTTACYAATAGTAACCACAACTTTG
T1082	s	PGSC0003DMB000000052	0E	6	2471353	2471840	6.00527	BCT	6.003	.	.	GAGTGGGCTTGTTGACTGGT	CATGACCCTCCAATCGTTCT
C2_At1g49540	s	PGSC0003DMB000000584	0E	6	2685042	2685931	na	na	na	maturity (Collins et al 1999)	.	GACACCAATAGACAGAAGCAATAC	GAAACAGCCAAGAGATACTTGT
T1374	s	PGSC0003DMB000000052	0E	6	2961276	2961755	na	na	na	.	.	TGTGCACTTTGCACTCCTTC	GGAGATGACTTGGGTCGGTA
C2_At3g10920	s	PGSC0003DMB000000279	0E	6	21070149	21070822	6.00879	BCT	6.013	LB, maturity (Collins et al 1999)	carotenoid (Thorup et al. 2000)	TGGCTTGGTGTGGACAAAGAGC	TGCAAGTAGTATGCGTGTTCCC
C2_At5g05690	s	PGSC0003DMB000000005	0E	6	29819524	29820196	na	na	6.0245	LB, maturity (Collins et al 1999)	carotenoid (Thorup et al. 2000)	ATGACCGTGTTTCAAAATACGGC	ATGGATCAAAACTCATCAGCTGCTTC
C2_At1g21640	s	PGSC0003DMB000000558	0E	6	36395888	36396272	na	na	6.037	LB, maturity (Collins et al 1999Leonards-Schippers et al. 1994)	carotenoid (Thorup et al. 2000)	AGAAAAGTCATCCATGGAAACAACAC	TGGCCACAATGACACCATCACCTTG
C2_At1g44575	s	PGSC0003DMB000000461	0E	6	39013517	39014193	6.02717	BCT	6.0392	LB, maturity (Collins et al 1999Leonards-Schippers et al. 1994)	.	AGCTATTTGTTGGCCGTGTTGC	TGCCTCTGTCTCCCAAAGCTCC
C2_At1g44760	s	PGSC0003DMB000000461	6e-076	6	39049187	39049378	6.01648	BCT	6.0395	LB, maturity (Collins et al 1999Leonards-Schippers et al. 1994)	.	TTCTTCATCTGCTGCTCATCTTGC	AGAGGGTTTTTTCTGACCCAAGAC
C2_At1g32130	s	PGSC0003DMB000000593	0E	6	42354444	42354914	na	na	na	maturity (Collins et al 1999)	.	AATAAAGCATCAGGAATGGAATCC	TTGCTCTAGCCCTGGCCCTAAC
C2_At1g52200	s	PGSC0003DMB000000215	3e-091	6	42775713	42775954	6.03161	BCT	6.044	LB, maturity (Collins et al 1999Leonards-Schippers et al. 1994)	.	ACATTTGGACAAATAGCAGAAGTC	TGAGAGCAGACAGCAGGCATCATC
C2_At1g03150	s	PGSC0003DMB000000158	1e-135	6	43882323	43882655	na	na	6.0415	LB, maturity (Collins et al 1999Leonards-Schippers et al. 1994)	.	TGTGAGAGCATCAAACACACCAGC	ACCGGTCGTTTAAGAGGGATGATAG
C2_At5g62530	s	PGSC0003DMB000000180	1e-087	6	46805375	46805565	6.04389	BCT	6.0555	LB, maturity (Collins et al 1999Leonards-Schippers et al. 1994)	carotenoid (Thorup et al. 2000)	TTCGACTGGAAGATCCTTGGG	TGATTCAGCTGAACACTTCTGACC
C2_At3g11710	s	PGSC0003DMB000000087	0E	6	47436648	47436997	na	na	6.0683	LB, maturity (Collins et al 1999Leonards-Schippers et al. 1994)	carotenoid (Thorup et al. 2000)	AGACAGCGTTATTTGGATTTGATG	ACGATCCAAGCCACCAACAAC
C2_At1g09340	s	PGSC0003DMB000000087	0E	6	47486023	47486551	na	na	6.0673	LB, maturity (Collins et al 1999Leonards-Schippers et al. 1994)	carotenoid (Thorup et al. 2000)	ATCCTGTTGAAGAGTGGTTCTTCC	TGGCGCAAGCCTTAGCTAATC
T1169	s	PGSC0003DMB000000087	1e-071	6	47969264	47969404	6.04741	BCT	6.067	.	.	AGACATCCTGAAGGACCAGTGGAGYCC	TGCAAAAGTTTCAGTCCAGTARCGAGC
C2_At3g05070	s	PGSC0003DMB000000087	1e-145	6	48333074	48333351	6.04583	BCT	na	LB, maturity (Ewing et al. 2000Sliwka et al. 2007, Constanzo et al. 2005, Ghislain et al. 2001, )	.	ACCTGCCACATGACAAGCAGCTTC	TGTCAAGTTTCTTTTGCACATCCC
C2_At1g16870	s	PGSC0003DMB000000128	0E	6	53023127	53023828	na	na	6.0925	LB, maturity (Collins et al 1999Leonards-Schippers et al. 1994)	carotenoid (Thorup et al. 2000)	ACCCTGAAGAAATGCTCCGGTC	TCACCGAATTCCTTAAGCATCCC
U146140	s	PGSC0003DMB000000150	0E	6	53523294	53523627	7.03376	BCT	na	.	.	ATCGGCTGCTGATGTTTATGATCG	ACAACATCCCTCCATAGAGTTTCAAG
C2_At1g20050	s	PGSC0003DMB000000686	0E	6	54930257	54931126	na	na	6.101	.	carotenoid (Thorup et al. 2000)	ATGATCTAAAATTGCCTGGTTTTG	AATAGCCCTCAAGGACCATGTGG
T0805	m	PGSC0003DMB000000158/PGSC0003DMB000000158	1e-157/1e-157	6	44772656/44779466	44772955/44779765	na	na	6.043	.	.	AATTGCAGCAGCTTGGTCTT	AAACCCTCTCAATCCCATCA
C2_At5g57655	s	PGSC0003DMB000000047	0E	7	99472	99987	na	na	7.0001	LB, maturity (Collins et al 1999Leonards-Schippers et al. 1994, Ghislain et al. 2001)	.	AACACCAGTATGACTGGGATGCTGC	ACATCCATCAAAAATTGATCTGTGTCC
C2_At2g18710	s	PGSC0003DMB000000047	1e-180	7	431325	431759	7.04453	PD	7.0001	LB, maturity (Collins et al 1999Leonards-Schippers et al. 1994, Ghislain et al. 2001)	.	TAAAAGCACAGCGGCATTCATC	AGAACCAAGAACTGATATCCGGC
U146437	s	PGSC0003DMB000000047	0E	7	1678886	1679277	7.04948	BCT	na	.	.	TGCACGAAGACACAGCTTGGC	AACCCAACCATGGCATTAACC
C2_At2g24270	s	PGSC0003DMB000000047	1e-102	7	1816007	1816238	7.06467	BCT	7.0003	LB, maturity (Collins et al 1999Leonards-Schippers et al. 1994, Ghislain et al. 2001)	.	TGGAAATGAAAGGACCAAATACTG	AGGAGCAATCTTGGAGACGGC
C2_At1g14850	s	PGSC0003DMB000000272	0E	7	3813211	3813783	7.01699	BCT	7.0035	LB, maturity (Collins et al 1999Leonards-Schippers et al. 1994, Ghislain et al. 2001)	.	AGCTGCTTGCAAGGGTGCAGTAG	ATTCTTCAAGTTCACGAAAACCTCG
T1347	s	PGSC0003DMB000000058	0E	7	7624900	7625684	na	na	7.037	.	.	AGGGCCTTGAGACACTTGATTATCTTG	AAGAAGAACTCTCTTTGGGTCAAGC
C2_At2g26590	s	PGSC0003DMB000000058	0E	7	8861126	8861898	na	na	7.015	LB, maturity (Collins et al 1999Leonards-Schippers et al. 1994, Ghislain et al. 2001)	.	AGCCAGCAGCTGACAATGATGCAC	TGGTAAAGGAGCTGAAGCTTCAGG
C2_At2g06925	s	PGSC0003DMB000000304	5e-052	7	9859433	9859560	na	na	7.019	LB, maturity (Collins et al 1999Leonards-Schippers et al. 1994, Sliwka et al. 2007, Ghislain et al. 2001)	.	AGAATGCAGTAGAACATGTGAATCAAAG	AATCATGCTTCATACAACAAGCATCAAG
T0643	s	PGSC0003DMB000000067	0E	7	27634534	27635049	na	na	7.034	.	.	TTCCCAAGGGACAATTGAAG	CGAGAGGCTAGCAGACTTGG
C2_At3g24530	s	PGSC0003DMB000000318	3e-078	7	30533048	30533195	7.0825	BCT	na	LB, maturity (Ewing et al. 2000, Collins et al. 1999Leonards-Schippers et al. 1994, Bormann et al. 2004, Sliwka et al. 2007, Constanzo et al. 2005, Ghislain et al. 2001, )	.	ATATGGTTGGTGAATTTGTTGGTC	AGAATCCCCCCTTCAGCTTCTTG
C2_At1g19140	s	PGSC0003DMB000000788	0E	7	37667488	37668324	na	na	7.0235	LB, maturity (Collins et al 1999Leonards-Schippers et al. 1994, Sliwka et al. 2007, Ghislain et al. 2001)	.	AGGCCCTTGTACTCAGTGCCTCTC	TCATGGCGGTTTCAGTCCATCC
C2_At4g33250	s	PGSC0003DMB000000157	0E	7	38486438	38486894	7.0534	BCT	7.029	LB, maturity (Collins et al 1999Leonards-Schippers et al. 1994, Sliwka et al. 2007, Ghislain et al. 2001)	.	TCCAGATTACAGCCTGTGTCTCTTC	TGGCGGCTCTTTGCAGCTTCATC
C2_At3g26060	s	PGSC0003DMB000000157	1e-105	7	38775814	38776038	7.05181	BCT	7.028	LB, maturity (Collins et al 1999Leonards-Schippers et al. 1994, Sliwka et al. 2007, Ghislain et al. 2001)	.	ATCAAGAACTTCAATTGTTGCTAAGG	TGCAACCAGGAGTTTCATCAGCAGG
C2_At4g15420	s	PGSC0003DMB000000413	0E	7	42108889	42109426	7.07038	BCT	7.0449	LB, maturity (Collins et al 1999Leonards-Schippers et al. 1994, Sliwka et al. 2007, Ghislain et al. 2001)	.	TCTAATTTAAAGATTGGACAGCAAGC	TGGTGTATGTCCATATCTTTCAACATAAC
C2_At2g20860	s	PGSC0003DMB000000233	0E	7	44813186	44813717	7.00937	PD	7.0433	LB, maturity (Collins et al 1999Leonards-Schippers et al. 1994, Sliwka et al. 2007, Ghislain et al. 2001)	.	ATTGAAGCCACATATACTCATAGAAGC	TCCAGATTTTGCAACTTTCTCTACAC
C2_At4g03210	s	PGSC0003DMB000000313	0E	7	45520965	45521471	7.03073	BCT	7.0447	LB, maturity (Collins et al 1999Leonards-Schippers et al. 1994, Sliwka et al. 2007, Ghislain et al. 2001)	.	TGTTGAAGGTGACTCTGCTGGAACTG	TCTCTGTTCTCTGTTACCAACACCATTG
C2_At2g42750	s	PGSC0003DMB000000102	1e-150	7	47030005	47030405	7.00937	PD	7.0443	LB, maturity (Collins et al 1999Leonards-Schippers et al. 1994, Sliwka et al. 2007, Ghislain et al. 2001)	.	TCCAGTGCAAAGGAGAGTTTATGATG	ACTCTAGCTCTTCCAAAGTCTTCCTC
C2_At2g42810	s	PGSC0003DMB000000102	1e-138	7	47620493	47620780	7.00559	PD	7.045	LB, maturity (Collins et al 1999Leonards-Schippers et al. 1994, Sliwka et al. 2007, Ghislain et al. 2001)	.	TTGCCTTCAAGTGCATGTGTCC	AGAGAGCTTCACGCCATCAACAC
C2_At1g17210	s	PGSC0003DMB000000666	0E	7	48196416	48197275	na	na	na	.	.	ACATCTATGTTAAGAAGTGCAGACCCAG	TGACAATTCTTTTCACCACTTTCAATGG
C2_At1g52980	s	PGSC0003DMB000000096	1e-116	7	48542285	48542535	7.02004	BCT	7.068	LB, maturity (Collins et al 1999Leonards-Schippers et al. 1994, Sliwka et al. 2007)	.	AAAATTGCAAGCACAAACATATGG	ATTCCCTAGAGAGCACTCTAAGCC
C2_At1g16900	s	PGSC0003DMB000000096	0E	7	49192117	49192944	na	na	7.0625	LB, maturity (Collins et al 1999Leonards-Schippers et al. 1994, Sliwka et al. 2007)	.	TGTCTCCCACGCTCGGACATTTTC	AAGAAGGGAACCGGTGCCACTCAC
C2_At1g17160	s	PGSC0003DMB000000096	0E	7	49635877	49636282	7.0903	BCT	na	.	.	ATCAAAGCCTCCATTGGTTG	CACAATCCCTGCACTTCTCA
C2_At3g20720	s	PGSC0003DMB000000302	0E	7	50634018	50634627	na	na	na	LB, maturity (Ewing et al. 2000, Collins et al. 1999Leonards-Schippers et al. 1994, Bormann et al. 2004, Sliwka et al. 2007, Constanzo et al. 2005, Ghislain et al. 2001, )	.	TGGCGCAGGAGCAATCAGTCAACTAAG	TTCTGCATGTTCTCCAGTTTCTGACTC
C2_At5g56130	s	PGSC0003DMB000000076	0E	7	52155420	52156045	na	na	7.108	LB, maturity (Collins et al 1999)	.	ACATATAGCTGTTGGGAACAGGG	TAGGTTTAAACTTGCGAACATCC
C2_At1g55870	s	PGSC0003DMB000000076	1e-175	7	52500410	52500745	na	na	7.09	LB, maturity (Collins et al 1999Leonards-Schippers et al. 1994, Sliwka et al. 2007)	.	AAGTTCGCCGTCGTTCAGTTCG	ATTGGTTGCTACCAGGAATTTCTTG
C2_At1g55880	s	PGSC0003DMB000000076	0E	7	52691644	52692168	na	na	7.089	LB, maturity (Collins et al 1999Leonards-Schippers et al. 1994, Sliwka et al. 2007)	.	AGAAGGCTGAAGAACCCGTTTGATAC	AGGAACTCCAGACCAGTTGCTGAAGG
T0393	s	PGSC0003DMB000000076	0E	7	53147687	53148074	na	na	9.07	.	.	TCACTCAATTGGGATTGTGC	AGTTGATTAGCCGTCCAACG
C2_At4g31130	s	PGSC0003DMB000000240	0E	8	2357901	2358644	8.05125	BCT	8.0035	LB, maturity (Ewing et al. 2000)	.	AAAGTCAGTTCCACAAGCTGCTTTG	TGCTCGGTGATTGTAGGCCACAAC
T0721	s	PGSC0003DMB000000147	1e-169	8	4677865	4678206	8.05715	BCT	8.02	.	.	TCAACAACAATCCAGCTCCA	TCTTTTGCTTGGCAAGGTCT
C2_At1g73180	s	PGSC0003DMB000000208	1e-165	8	7787459	7787752	8.05531	BCT	na	maturity (Collins et al 1999)	.	AGCTGGAACTCTGGTTCTACAGGG	ACCATTGAACATCATGAATAGGGC
C2_At4g33210	s	PGSC0003DMB000000162	1e-179	8	23069518	23069875	na	na	na	LB, maturity (Collins et al 1999, Bormann et al. 2004Leonards-Schippers et al. 1994, Sliwka et al. 2007)	carotenoid (Thorup et al. 2000)	TTGCCGTGCTTTAATTTCTCTTG	ACAGGGGGCAATTAATAGATGCTTC
C2_At4g33030	s	PGSC0003DMB000000952	0E	8	23950103	23950778	na	na	8.0214	LB, maturity (Ewing et al. 2000Collins et al. 1999)	.	AGGCGGCTATCATGGCACATTTAC	TCCCGAGTTTGACCAAATGACACTCTTC
C2_At2g25950	s	PGSC0003DMB000000198	1e-177	8	25905970	25906291	8.0561	BCT	8.023	LB, maturity (Ewing et al. 2000Collins et al. 1999)	.	TGGTGGTGCTGATGGAACAAGTCC	TCGCTTGCATAGATTGAGCATCTG
C2_At1g04870	s	PGSC0003DMB000000487	1e-158	8	27123450	27124349	na	na	na	.	.	TAGACAAGGGCGTCGATTATGC	TCCATTGACCCCTCAATCACTTCAAC
C2_At5g11480	s	PGSC0003DMB000000225	1e-170	8	31677633	31678011	na	na	8.039	LB, maturity (Ewing et al. 2000, Collins et al. 1999Ghislain et al. 2001)	.	TCCTCATAGATGCTAGCATTCCTGC	ACCTCCAGTCTTTTTCTTTTTCCG
C2_At2g24830	s	PGSC0003DMB000000530	0E	8	32310690	32311353	8.03691	BCT	8.034	LB, maturity (Ewing et al. 2000, Collins et al. 1999Ghislain et al. 2001)	.	AGCTGGACTTTGGAAAAAAGCTGAAC	ACCCTTTTATCTCATCATCATATGCAAC
C2_At2g35610	s	PGSC0003DMB000000303	1e-167	8	34387262	34387578	8.0303	BCT	8.0417	LB, maturity (Ewing et al. 2000, Collins et al. 1999Ghislain et al. 2001)	.	AATCTCAAACTTGGTCTTCTCCC	TTCCTTCTGTTCCAGCATATTGG
C2_At1g32410	s	PGSC0003DMB000000274	0E	8	36792148	36792763	8.0659	BCT	8.0525	LB, maturity (Collins et al 1999, Bormann et al. 2004Ghislain et al. 2001)	.	TGTTAGTGTCTGGAGGGATTGTATTG	AGATTCGGTGTAGAGACTGGAAGTATC
C2_At4g17620	s	PGSC0003DMB000000274	1e-143	8	37486045	37486386	na	na	8.0553	LB, maturity (Collins et al 1999, Bormann et al. 2004Ghislain et al. 2001)	.	TCCGCGACCGGGACCTTATCC	TGATTCAGGTCTGCCCCAACATC
C2_At5g47390	s	PGSC0003DMB000000292	0E	8	38349450	38350234	8.02509	PD	8.056	LB, maturity (Collins et al 1999, Bormann et al. 2004Ghislain et al. 2001)	.	TGGTGGCTCTGTTGATGGTTATGC	ACATCCTATGCTCCTCCTCAGTCC
C2_At1g62500	s	PGSC0003DMB000000201	2e-057	8	39380167	39380299	8.07683	BCT	na	maturity (Collins et al 1999)	.	TAGATGCATTGAAACTTGGGCTTTGT	ACAGAAAGTGCTAGTGGTAGGAAAAT
C2_At1g12410	s	PGSC0003DMB000000445	1e-125	8	40114067	40114313	8.05546	PCC1	na	.	.	ATGTTTATCAATGGGCCTGGTGG	AAGATTGTAGGCAAAGCCCACAC
C2_At4g12230	s	PGSC0003DMB000000445	1e-165	8	40284898	40285207	8.07401	BCT	8.0638	LB, maturity (Collins et al 1999, Bormann et al. 2004Ghislain et al. 2001)	.	TCTCAGCTTCAATGCCATGGGCTC	TCCACTTAGCACATGCCGTTTCAG
T0337	s	PGSC0003DMB000000048	0E	8	41390823	41391213	8.08342	BCT	8.071	.	.	ACCTTACCTTGCTGCCAAAG	AAGGTATGTGGGGAGCTGTG
C2_At1g63980	s	PGSC0003DMB000000048	0E	8	42922675	42923250	8.0856	BCT	8.077	LB, maturity (Collins et al 1999, Bormann et al. 2004Ghislain et al. 2001)	.	AGAAAGTCTGCCGCCTTCCG	TAGGCCTTCTCCTTCTTCCCATC
C2_At4g23100	s	PGSC0003DMB000000048	1e-147	8	43421683	43422024	na	na	na	LB, maturity (Collins et al 1999, Bormann et al. 2004Leonards-Schippers et al. 1994, Sliwka et al. 2007)	carotenoid (Thorup et al. 2000)	TGCAAGTCCTCCAACAGAGGATGC	AGGCCAATAATCTTGTCACCCTCC
C2_At4g11600	s	PGSC0003DMB000000048	1e-144	8	43502831	43503106	8.04986	PD	na	LB, maturity (Collins et al 1999, Bormann et al. 2004Leonards-Schippers et al. 1994, Sliwka et al. 2007)	carotenoid (Thorup et al. 2000)	AGTTTGGTGGACAGGAGCCTGG	TCCAAAGAACCCACCTTTGCTTG
C2_At3g53580	s	PGSC0003DMB000000071	0E	9	1043550	1044303	na	na	9.0005	LB, maturity (Bormann et al. 2004Collins et al 1999, Leonards-Schippers et al. 1994)	.	AGGGTTGACATGGGTGAGCCCATTC	TGTTCAAACTTTGGACCAATGTCTGC
C2_At2g36930	s	PGSC0003DMB000000177	1e-151	9	4452451	4452750	9.0161	BCT	9.0151	LB, maturity (Bormann et al. 2004Collins et al 1999, Leonards-Schippers et al. 1994)	ascorbic acid (Stevens et al. 2007)	TCACAGGAGCGTGAAGAAGCG	TCTTCGTCTTGAAATGCTCATCCC
C2_At4g33580	s	PGSC0003DMB000000021	1e-163	9	5910966	5911456	na	na	9.043	LB, maturity (Bormann et al. 2004)	ascorbic acid (Stevens et al. 2007)	TTGGAGTTGAACAACCCCATTTGAG	TCATTGGTCCCTTCCAGGCTTTC
C2_At2g38025	s	PGSC0003DMB000000409	0E	9	8815104	8816139	na	na	9.045	LB, maturity (Bormann et al. 2004)	ascorbic acid (Stevens et al. 2007)	ATGGGCGCTGCATGTTTCGTG	ACACCTTTGTTGAAAGCCATCCC
C2_At3g07180	s	PGSC0003DMB000000013	0E	9	21413468	21413945	na	na	9.0505	LB, maturity (Bormann et al. 2004)	ascorbic acid (Stevens et al. 2007)	ATTTCGACCCTAAAACCATGCG	TGCCATCTACCGTAGCCATTTCC
C2_At2g20360	s	PGSC0003DMB000000207	1e-100	9	22608002	22608194	na	na	9.05025	LB, maturity (Bormann et al. 2004)	ascorbic acid (Stevens et al. 2007)	TCGCTACAGTCTTTGGAGCTACTGG	TCCTCAGATCCACGGAAAGGAACC
C2_At4g02600	s	PGSC0003DMB000000053	1e-121	9	30170066	30170290	9.02392	BCT	na	LB, maturity (Collins et al 1999, Bormann et al. 2004Leonards-Schippers et al. 1994, Sliwka et al. 2007)	carotenoid (Thorup et al. 2000)	ATGGTTCTGTCAGCAAGTCAGATTATG	ACCGACGACAGTCTTAAAATCATCTTC
C2_At3g08670	s	PGSC0003DMB000000163	0E	9	35794338	35794713	9.02391	BCT	9.0505	LB, maturity (Bormann et al. 2004)	ascorbic acid (Stevens et al. 2007)	ACGTCAAGGGACTTCTTAGAAATTGTC	ACGAACTGCAGCTTCTCTTTCTCGTC
C2_At3g63190	s	PGSC0003DMB000000110	0E	9	40281558	40282736	na	na	9.052	LB, maturity (Bormann et al. 2004)	ascorbic acid (Stevens et al. 2007)	TTGGTGCAGCCGTATGACAAATCC	TCCATCATTATTTGGCGTCATACC
C2_At4g02730	s	PGSC0003DMB000000110	0E	9	40294423	40294895	na	na	9.05	LB, maturity (Bormann et al. 2004)	ascorbic acid (Stevens et al. 2007)	AACCAACGACTCCACCCTACCTTCC	TCATGACTACCCGAAACAATCAACG
C2_At4g02680	s	PGSC0003DMB000000110	0E	9	40784520	40785019	na	na	9.0563	LB, maturity (Bormann et al. 2004)	ascorbic acid (Stevens et al. 2007)	ATGAGGAGTTTACAGTTGGCTCGC	TCTGATCTCTTCTCGTAGGCAGATGC
C2_At2g29210	s	PGSC0003DMB000000380	0E	9	41978730	41979426	na	na	9.0556	LB, maturity (Bormann et al. 2004)	ascorbic acid (Stevens et al. 2007)	AGCAGGACACTCGATTCTCTAATAAGC	TGCACTAAGTAGTAATGCCCAAAGCTC
C2_At1g04030	s	PGSC0003DMB000000263	0E	9	42666568	42667209	9.03278	BCT	na	.	.	ATAGGAGTGCTTACATCCATCCTGTG	TGTACTTGCTCGTCGAGTTTGGTATG
C2_At1g02910	s	PGSC0003DMB000000298	1e-140	9	44007290	44007809	9.03534	BCT	9.0577	LB, maturity (Bormann et al. 2004)	ascorbic acid (Stevens et al. 2007)	TGAACCCACTCCCACTGCTGAGTC	TGCTGTGTCGAATAGCACAAGAGC
C2_At2g47580	s	PGSC0003DMB000000309	1e-143	9	44659960	44660220	9.03862	BCT	9.061	.	ascorbic acid (Stevens et al. 2007)	TAGCGGCGGCGAAGTTCCAC	ATCAAACACTACCCACGCCTGTCC
C2_At2g32150	s	PGSC0003DMB000000309	1e-116	9	45292272	45292488	9.04136	BCT	na	.	.	ATTCGTCTGCGACTGGAATTGG	TCCGGCAAGAGAACTGCCGTAAG
C2_At5g48720	s	PGSC0003DMB000000334	0E	9	45531433	45531975	na	na	na	LB, maturity (Collins et al 1999, Bormann et al. 2004, Sliwka et al. 2007Leonards-Schippers et al. 1994, Ghislain et al. 2001)	.	ATTTTAATCCTGAAAGTGACATGTGG	TGTATCTCTGGGTCTCCTTGTCATTG
C2_At1g07310	s	PGSC0003DMB000000384	0E	9	47025540	47026229	na	na	9.0745	.	ascorbic acid (Stevens et al. 2007)	AGAAAACCTACGATCTCGAAATCACC	AAACTGCCATAGCTAGATTGCCG
C2_At5g35620	s	PGSC0003DMB000000174	1e-178	9	47624559	47624874	9.08293	BCT	9.0865	.	ascorbic acid (Stevens et al. 2007)	ATGATCAAATATTCAAGCCCAGCAAG	AGCAACCACCCCACATATATCTTCTG
C2_At3g25040	s	PGSC0003DMB000000688	1e-129	9	50637613	50637878	9.06261	BCT	na	LB, maturity (Ewing et al. 2000, Collins et al. 1999Leonards-Schippers et al. 1994, Bormann et al. 2004, Sliwka et al. 2007, Constanzo et al. 2005, Ghislain et al. 2001, )	.	TCGGTCACTTTACATCTTGAACTGG	AGTAATAATAGAAGAAATCAGCATAAAGC
C2_At3g16840	s	PGSC0003DMB000000020	0E	9	51293731	51294322	9.05974	BCT	9.088	.	ascorbic acid (Stevens et al. 2007)	ACGTCCATTGCAGCTTTACGCC	AGTGAATGACAGTTCGAACACCAGG
T1519	s	PGSC0003DMB000000020	0E	9	51377565	51377963	na	na	9.09	.	.	TGCAACCCAAGAAAAGGAAC	CCACATCAAGATAGCCACCA
C2_At3g24050	s	PGSC0003DMB000000020	0E	9	51888460	51888904	9.0548	BCT	9.097	.	ascorbic acid (Stevens et al. 2007)	ATGATGAAGATGACCTTCTCAACTTCTC	AGGGCCTGCCCGCCATTGTG
C2_At5g06360	s	PGSC0003DMB000000496	1e-149	9	52901080	52901347	9.09194	BCT	9.116	.	.	ATTGGCTATGCATGAAGAGTCATC	AGAGGCACCTCCCATTTTCCAGC
C2_At5g06430	s	PGSC0003DMB000000149	1e-069	10	16142	16371	na	na	10.0032	LB (Sliwka et al. 2007, Villamon et al. 2005)	.	ATTGTTATGGCTGATGCAGAGAATG	ACGAAGCAAGGAACATACTTTATGTC
T0966	s	PGSC0003DMB000000149	0E	10	201692	202438	10.023/7.016)	BCT (PD )	7.087	.	.	AGCATGTCGCTTCCAAATTC	TGAGACAAATTTCCCGGTCT
C2_At3g21610	s	PGSC0003DMB000000149	0E	10	303757	304508	na	na	10	LB (Sliwka et al. 2007, Villamon et al. 2005)	.	ATGGGATTCAAAAAGGATGCTTAGC	AGCCTAACACCAGTAGCATCATACATTAC
C2_At1g04950	s	PGSC0003DMB000000149	1e-164	10	336054	336378	10.0246	BCT	10.003	LB (Sliwka et al. 2007, Villamon et al. 2005)	.	ATGAGTATAGTACCGAAAGAGACAATAG	TCGAATGATGCATACATTTAATAGCTTC
C2_At3g13235	s	PGSC0003DMB000000149	0E	10	512379	513141	10.0259	BCT	10	LB (Sliwka et al. 2007, Villamon et al. 2005)	.	AGGTCGTATTCATGTTGCTCCAATC	AGCATATCAAGTCCAAAGAGAAATTCC
C2_At3g15410	s	PGSC0003DMB000000421	1e-122	10	1885424	1885654	10.0278	BCT	10.0071	LB (Sliwka et al. 2007, Villamon et al. 2005)	.	TGGCTCATAATGACATAGAAACATTGC	ACATCTAACGACTTCAGCATATGAAGC
C2_At5g60990	s	PGSC0003DMB000000312	1e-123	10	2307443	2307708	10.0287	BCT	10.014	LB (Sliwka et al. 2007, Villamon et al. 2005)	.	TGATACACTGAAGCAGCAGTATCG	AGCCAGAAGACGAGTTGCATCAC
C2_At2g33990	s	PGSC0003DMB000000338	0E	10	4459847	4460244	10.0308	BCT	10.025	LB (Sliwka et al. 2007, Villamon et al. 2005)	ascorbic acid (Stevens et al. 2007)	ATAACGCAGCCATAAGGATTCAGAC	TAAGTTATGAAGCTTTGCCTCTAGC
C2_At5g08580	s	PGSC0003DMB000000007	7e-087	10	20804567	20804788	2.06136	BCT	2.002	.	.	TGCGCTCCAACTTCACTTTTGACTC	ACCATCAGATGGGTTGACATCAATCTT
C2_At1g32070	s	PGSC0003DMB000000385	2e-068	10	41640577	41640712	10.0434	BCT	10.0394	.	carotenoid, ascorbic acid (Thorup et al. 2000, Stevens et al. 2007)	TTGCATTCTAGGAAATTCTCATCAGG	TTGCACGGGCCATGCCTATC
C2_At1g67740	s	PGSC0003DMB000000506	0E	10	43354736	43355083	4.07509	BCT	10.0435	.	carotenoid, ascorbic acid (Thorup et al. 2000, Stevens et al. 2007)	ATGTGACTCCGCATTTGCAGCTC	ATCTCATCTTATTAATCTGATTCAAAGC
C2_At5g06760	s	PGSC0003DMB000000379	1e-097	10	43785531	43785736	na	na	1.1153	LB (Collins et al 1999)	carotenoid (Thorup et al. 2000)	AAGCAAACAGCAGCTAATGTTGCCG	TGTCTCGAGGCTGCGTTCTGCTCCT
C2_At2g41250	s	PGSC0003DMB000000129	1e-170	10	44731740	44732286	na	na	na	.	.	TAGAAGCAGAGAAGCCTAATCCAAC	AGACCTCCACGCCTATTCTCTGAGC
C2_At3g54360	s	PGSC0003DMB000000129	1e-162	10	45449071	45449373	10.0876	BCT	10.056	.	carotenoid, ascorbic acid (Thorup et al. 2000, Stevens et al. 2007)	AGCTTTCCTGGTTCAACAAGCC	AACTGCTCCGAGCTGTGAGCAC
C2_At3g09740	s	PGSC0003DMB000000008	8e-058	10	47682522	47682663	na	na	10.0715	.	carotenoid (Thorup et al. 2000)	TCCGACATAGAAACTGCTCTTCAG	AGTCCTCCGAATCTCAGCATTG
C2_At5g05080	s	PGSC0003DMB000000008	1e-145	10	49594591	49594859	na	na	na	LB, maturity (Collins et al 1999, Bormann et al. 2004, Sliwka et al. 2007Leonards-Schippers et al. 1994, Ghislain et al. 2001)	.	TGGCAACTAATGAAAATCTGCCACCAA	ATGAGGGAAATCATGTGTCAAAATCAAC
C2_At1g67660	s	PGSC0003DMB000000008	0E	10	49669861	49670283	10.0797	BCT	10.0555	.	carotenoid, ascorbic acid (Thorup et al. 2000, Stevens et al. 2007)	ATGAGCAATGCATGCGTTTCGAG	TGGCATTCCTGTTCGCAGATGGTAG
C2_At1g60770	s	PGSC0003DMB000000131	0E	11	51022	51387	na	na	na	maturity (Collins et al 1999)	.	GATTCTTATACCTACAACGTCTGG	CACTAGGTAAGTCATTCAAGTTCAC
C2_At5g64730	s	PGSC0003DMB000000131	0E	11	1157965	1158534	12.0319	BCT	11.0005	LB, maturity (Bormann et al. 2004Collins et al 1999, Constanzo et al. 2005, Sandbrink et al. 2000, Villamon et al. 2005)	.	TGAAGTCCGCGATGTCCATGTCAC	ACATGAACAAAGTTTTGAATTGTCC
C2_At4g22260	s	PGSC0003DMB000000148	0E	11	2380521	2381161	na	na	11.037	LB, maturity (Ewing et al. 2000Leonards-Schippers et al. 1994, Constanzo et al. 2005, Sandbrink et al. 2000, Ghislain et al 2001, Villamon et al. 2005)	.	TCCTCTAACGGTCTAGAGAAATGGG	AGGAACTCTTGCAATTGTTTCCAGAAC
C2_At5g37690	s	PGSC0003DMB000000505	2e-049	11	3253330	3253449	na	na	na	LB, maturity (Collins et al 1999, Bormann et al. 2004, Sliwka et al. 2007Leonards-Schippers et al. 1994, Ghislain et al. 2001)	.	ATCTTTCTTTAGCACCAAATGATGATG	TCTTGTCCAATTTTAGCCTTGATTGC
C2_At5g16710	s	PGSC0003DMB000000505	0E	11	3361167	3361602	na	na	11.0314	LB, maturity (Ewing et al. 2000Leonards-Schippers et al. 1994, Constanzo et al. 2005, Sandbrink et al. 2000, Ghislain et al 2001, Villamon et al. 2005)	.	ACTTGATGAGCTGACAGCTTTCAATG	AGCTTTGGTCCAAGCGACAAATC
C2_At2g22570	s	PGSC0003DMB000000152	1e-117	11	3768547	3768808	11.0034	BCT	11.0317	LB, maturity (Ewing et al. 2000Leonards-Schippers et al. 1994, Constanzo et al. 2005, Sandbrink et al. 2000, Ghislain et al 2001, Villamon et al. 2005)	.	ACTGAAGAGTGAGATTCCGGTGGAG	TCTGTTCCAGTGATACAATGAGGAGG
T0675	s	PGSC0003DMB000000152	0E	11	4281174	4281548	11.0032	BCT	11.042	.	.	TCACAGGAACTTGTCCACCA	CCTCGTTTTTCCCTTTTTCC
C2_At2g28600	s	PGSC0003DMB000000324	0E	11	5207369	5208498	na	na	11.0105	LB, maturity (Bormann et al. 2004Collins et al 1999, Constanzo et al. 2005, Sandbrink et al. 2000, Villamon et al. 2005)	.	AGCGATGATTCCATTCAGAGAAGG	TCCCCATGTATGGATGAAGAAAGGC
C2_At1g21690	s	PGSC0003DMB000000133	5e-091	11	8113479	8113657	11.0179	BCT	11.0405	LB, maturity (Ewing et al. 2000, Bormann et al. 2004Leonards-Schippers et al. 1994, Constanzo et al. 2005, Sandbrink et al. 2000, Ghislain et al 2001)	.	ATGCAGAGCTCTCAGCCATGGG	ACCTACAGCAACAGCAGCAAAGTTC
C2_At4g08230	s	PGSC0003DMB000000134	0E	11	9894846	9895262	na	na	11.041	LB, maturity (Ewing et al. 2000, Bormann et al. 2004Leonards-Schippers et al. 1994, Constanzo et al. 2005, Sandbrink et al. 2000, Ghislain et al 2001)	.	ATTTCTTTTGGTCCATCATCAACTTC	AGCAAGAACCACAGGCAGGAAGAG
C2_At1g44790	s	PGSC0003DMB000000134	1e-103	11	10382415	10382661	11.0189	BCT	11.0405	LB, maturity (Ewing et al. 2000, Bormann et al. 2004Leonards-Schippers et al. 1994, Constanzo et al. 2005, Sandbrink et al. 2000, Ghislain et al 2001)	.	TCGGTTTTATCAAAGGCTATCGTC	TGTTACTGTTCTACCTGGGAATTCTGG
C2_At1g44446	s	PGSC0003DMB000000134	1e-143	11	10463196	10463534	11.0382	PD	11.0405	LB, maturity (Ewing et al. 2000, Bormann et al. 2004Leonards-Schippers et al. 1994, Constanzo et al. 2005, Sandbrink et al. 2000, Ghislain et al 2001)	.	AGATCTTGCACACGCACCTTTCAC	TCCTTGCAGACCAGATGCAGGAGTC
C2_At1g21780	s	PGSC0003DMB000000134	6e-097	11	10468428	10468620	11.0189	BCT	na	.	.	AGCATCTACTTACAAAAGATCTGACCC	TTCGAAAGCCGAGAAGGTTCAGG
C2_At1g21760	s	PGSC0003DMB000000134	0E	11	10484479	10485210	11.019	BCT	na	.	.	ACTACCTGATGAACTGCTTTTTGAG	ACTTTCGACAAACACAAGCTGCC
C2_At1g65280	s	PGSC0003DMB000000134	0E	11	10658057	10658690	na	na	11.0445	LB, maturity (Ewing et al. 2000, Collins et al. 1999, Bormann et al. 2004Leonards-Schippers et al. 1994, Constanzo et al. 2005, Sandbrink et al. 2000, Ghislain et al 2001)	.	TAGATGATGGTCAAGCTGTAGATATAAGG	TTCTGCAGAAGGCATTGCAGGGCCAA
C2_At5g13420	s	PGSC0003DMB000000046	1e-122	11	19312776	19313001	na	na	na	LB, maturity (Collins et al 1999, Bormann et al. 2004, Sliwka et al. 2007Leonards-Schippers et al. 1994, Ghislain et al. 2001)	.	AATTCCCGCTACTGCTCCATGC	AAGATCAAGAGCCTCTGGAGTTCC
C2_At4g10050	s	PGSC0003DMB000000153	0E	11	27864968	27865597	na	na	11.0537	LB, maturity (Ewing et al. 2000, Collins et al. 1999Ghislain et al. 2001)	.	ATCACCCTTCTGCCTTTTCTTC	ATCTGGGATCTGAATGTCATCCTC
C2_At5g12200	s	PGSC0003DMB000000217	3e-035	11	33701751	33701826	na	na	11.0535	LB, maturity (Ewing et al. 2000, Collins et al. 1999Ghislain et al. 2001)	.	TCCTGACTTCCATTTTGCAGCAAG	TGCTCTGATTGGTGGGCTCATGAC
C2_At3g54470	s	PGSC0003DMB000000392	0E	11	37666477	37667129	11.0379	BCT	11.072	LB, maturity (Ewing et al. 2000, Collins et al. 1999Ghislain et al. 2001)	.	TCCTGACTTTGGTTCTAAGCTTAGATCG	TCAAATATTAAGAAGTTGTGCTTGTCTGC
C2_At2g27290	s	PGSC0003DMB000000392	0E	11	37692086	37692504	na	na	11.071	LB, maturity (Ewing et al. 2000, Collins et al. 1999Ghislain et al. 2001)	.	AATTAGAGCATTGAAGGAGAAAAC	TAGCAAGGATTGAACATCAACACC
C2_At1g30825	s	PGSC0003DMB000000392	0E	11	37890534	37891385	na	na	11.072	LB, maturity (Ewing et al. 2000, Collins et al. 1999Ghislain et al. 2001)	.	ATGTGACCGTCATATTTCCTATGAG	AGGGGGCATTATAAGTCCAGCAG
T1274	s	PGSC0003DMB000000017	1e-157	11	38188575	38188893	11.0507	PD	na	.	.	GAGAGATGCGCAGAAGAAGG	CCATTCAATCCCAACAAACC
C2_At1g56450	s	PGSC0003DMB000000017	1e-156	11	38241098	38241393	na	na	11.0764	LB, maturity (Ewing et al. 2000, Collins et al. 1999Ghislain et al. 2001)	.	ACTTGTTCTTGGTGGAGTAAAAAATGG	ACTCCCTCTTCTGTGATTTTTGCAATCTG
C2_At2g28250	s	PGSC0003DMB000000017	0E	11	38640432	38640838	na	na	11.0823	LB, maturity (Ewing et al. 2000, Collins et al. 1999Ghislain et al. 2001)	.	AGACTTCATCATCGTCATGTGGTTCCG	TTTGGAGGTGCTTTGCCATACCAAG
C2_At5g25760	s	PGSC0003DMB000000017	0E	11	39786102	39786628	na	na	11.0895	LB, maturity (Ewing et al. 2000, Collins et al. 1999Ghislain et al. 2001)	.	TCCTTATGATGGTGGAGTTTTCCAG	AAAGCAATTATAGCTCGACAAACAG
C2_At5g51700	s	PGSC0003DMB000000017	0E	11	41042338	41042836	na	na	11.103	LB, maturity (Collins et al 1999)	.	AGATGCCACCAGGGATTCTTTTG	AGCAGTGTCGTGATTTTCCTTTTC
C2_At5g51840	s	PGSC0003DMB000000017	2e-086	11	41053704	41053914	na	na	11.103	LB, maturity (Collins et al 1999)	.	TGGCAAACCTGTCAATGGAGATG	TGCTTGTTCTTCCTTCTGCTTAGC
C2_At1g07910	s	PGSC0003DMB000000017	0E	11	41204574	41205773	na	na	na	.	.	GCAAATGAAAATTTGGAATACTTC	ATTTTGTGGACTACGCTTTGCATATTG
C2_At5g58490	s	PGSC0003DMB000000623	0E	11	41519570	41520243	11.0837	PCC1	11.097	LB, maturity (Collins et al 1999)	.	TGGTGTTTTTCATCTTGCTTCTCC	ATACAATCAGCTGGCCAATTAGG
C2_At3g44890	s	PGSC0003DMB000000283	0E	12	154060	154975	na	na	11.062	LB, maturity (Ewing et al. 2000, Collins et al. 1999Ghislain et al. 2001)	.	ATTGGGCAAAGCTCAAATTGTGAC	AGCCTCAATTTTCTCGTCTTCCATC
C2_At4g26180	s	PGSC0003DMB000000155	1e-149	12	4363384	4363675	10	BCT	12.0326	LB, maturity (Bormann et al. 2004Collins et al 1999, Leonards-Schippers et al. 1994, Ghislain et al. 2001, )	carotenoid (Thorup et al. 2000)	TCTTCCCCTATGCTGGGCTGAAAT	TAACAAGAGTATCTGCTGTTCCTTTCA
C2_At4g03280	s	PGSC0003DMB000000140	0E	12	5661397	5661983	12.0419	PD	12.0125	LB, maturity (Bormann et al. 2004Leonards-Schippers et al. 1994, Ghislain et al. 2001, )	.	TATGAATTTGCTTTTATTGGGTGC	ATCTTTGGCAGGGGTACCACCAC
T0659	s	PGSC0003DMB000000140	1e-108	12	5661763	5662087	12.0246	BCT	12.011	.	.	AATGGTCATGGAATGGGAAA	AGTCCTTGTGTGAGGGTTCG
C2_At5g60940	s	PGSC0003DMB000000166	1e-173	12	17847999	17848307	8.02773	BCT	na	LB, maturity (Collins et al 1999, Bormann et al. 2004, Sliwka et al. 2007Leonards-Schippers et al. 1994, Ghislain et al. 2001)	.	ACGAGTCACGACATATTTCTGAGCACAAG	TTGCTTCTGGCTGCATCATTTGC
C2_At1g17850	s	PGSC0003DMB000000074	0E	12	32295755	32296658	na	na	na	.	.	ATTAATGTACTGCACTGGAGGTATC	GTAGGTAGAAGGTAGCAGAGAAAG
C2_At1g68830	s	PGSC0003DMB000000074	1e-108	12	32981511	32981720	na	na	na	maturity (Collins et al 1999)	.	AGGGATAGTACATAGAGATATTAAGCC	TTGGATCTAAAAGAAACTCCTTAGG
C2_At5g38530	s	PGSC0003DMB000000034	0E	12	63367426	63367897	na	na	12.093	LB (Ghislain et al. 2001, Villamon et al. 2005)	.	TCGCACAAGCCCAACTCTGCTG	ACTCCTCACCGATAACGGTCTGATG
C2_At2g25740	s	PGSC0003DMB000000034	0E	12	63655993	63656585	na	na	12.086	LB (Ghislain et al. 2001, Villamon et al. 2005)	.	TCTAGTGAAGGCCCTCTCGGTGCTTA	TGAGTTTCACAAGTGGCACATTCAGC
C2_At1g76150	s	PGSC0003DMB000000034	6e-061	12	64049213	64049351	12.0512	BCT	12.0853	LB (Ghislain et al. 2001, Villamon et al. 2005)	.	TCTGGTGAACGGCTATGCATGAAC	AAGGCTGAGATGACTTTGAGAACC
C2_At3g66658	s	PGSC0003DMB000000114	1e-127	12	66116980	66117233	12.0599	BCT	na	LB, maturity (Ewing et al. 2000Sliwka et al. 2007, Constanzo et al. 2005, Ghislain et al. 2001, )	.	TGCTTCAGATACACTAATACCAGTTACCC	AGCTCCTCTAGCAGCAATTTGTGCAAC
C2_At1g48310	s	PGSC0003DMB000000114	1e-118	12	66456271	66456493	12.06	BCT	12.105	LB (Ghislain et al. 2001, Villamon et al. 2005)	.	AAGCTCAGTATGTGATATTGCTCAGTG	TCTTATATACAGTAGGATGCAAGGCCTC
T0974	s	PGSC0003DMB000000717	0E	12	67711224	67711624	na	na	4.11	.	.	GTCGGGTACCAGCTTCTCAG	CGTCTACCGGAAAAATGGAA
T0408	m	PGSC0003DMB000000035/PGSC0003DMB000000134	0E/0E	1 (11)	65107649/9767641	65108047/9768039	na	na	11.026	.	.	CGACAGCTTCTCCTTCATCC	GAGTAAGACAGGCGCATTCC
C2_At1g29260	m	PGSC0003DMB000000104/PGSC0003DMB000000634	0E/0E	1 (3)	69258770/9448168	69259248/9448662	na	na	na	maturity (Collins et al 1999)	.	CAGTCCCTTCTACGAAAACAAACTA	CTCTATGTGGTGAAAACCTCACTTT
C2_At4g24620	m	PGSC0003DMB000000295/PGSC0003DMB000000002	7e-072/1e-106	1 (4)	20123794/57567474	20123964/57567676	4.11238	BCT	na	LB, maturity (Collins et al 1999, Bormann et al. 2004Leonards-Schippers et al. 1994, Sliwka et al. 2007)	carotenoid (Thorup et al. 2000)	TACTTGCTTTGTGTTGGTACTGGGC	ATGACAAGCTGCTGTAAATACCTACTG
C2_At5g27620	m	PGSC0003DMB000000060/PGSC0003DMB000000164	0E/0E	1 (4)	83190683/54421829	83191150/54422537	1.054/4.031	BCT	1.115	LB (Collins et al 1999)	carotenoid (Thorup et al. 2000)	ATCTACAATGGTCCGTGATGGAAC	TTCCTCTGCCTTGCAAGCTGC
C2_At2g46370	m	PGSC0003DMB000000010/PGSC0003DMB000000069	0E/2.00E-91	1 (5)	79979345/40384704	79979788/40385086	na	na	10.0259	LB (Sliwka et al. 2007, Villamon et al. 2005)	ascorbic acid (Stevens et al. 2007)	AGCTTGTTGTTGACATAAGAGAGGGAG	TGCAAAACTTGTAACGACAATTTCATAC
C2_At1g10580	m	PGSC0003DMB000000083/PGSC0003DMB000000051	0E/0E	2 (5)	55988912/3292693	55989413/3293193	na	na	2.0683	LB, maturity (Collins et al 1999)	.	AGTAATGATGGAAGCAAGTTTTTGAC	AGAAGACAAACCTCCATCAGGTGAGAA
T1511	m	PGSC0003DMB000000055 /PGSC0003DMB000000087	1e-160/6e-63	3 (6)	38697084/48691985	38697390/48692220	3.06119	BCT	3.092	.	.	GTGGGCATAGTGTCGGTTCT	ACCCTTTTCCTCCACTCACC
C2_At2g41680	m	PGSC0003DMB000000118/PGSC0003DMB000000129	0E/0E	4 (10)	7782085/45132851	7782604/45133414	na	na	9.0155	LB, maturity (Bormann et al. 2004Collins et al 1999, Leonards-Schippers et al. 1994)	ascorbic acid (Stevens et al. 2007)	TCTGTGGAAGGTGTATTTGCAGC	AGTGATGGCTTGCCTCCATTC
C2_At3g19895	m	PGSC0003DMB000000296/PGSC0003DMB000000046	1e-177/1e-104	4 (11)	4051910/18190573	4053126/18191643	na	na	4.0196	LB, maturity (Collins et al 1999, Bormann et al. 2004Leonards-Schippers et al. 1994, Sliwka et al. 2007)	carotenoid (Thorup et al. 2000)	TGGTGAGCTTCCTTCTGAAAATGG	AGAGAGCGGTACTGCAATCGAAC
C2_At5g20890	m	PGSC0003DMB000000249/PGSC0003DMB000000091/PGSC0003DMB000000392	3e-035/2e-29/1e-46	4 (6, 11)	14221649/53349762/37525950	14221893/53349991/37526202	na	na	11.076	LB, maturity (Ewing et al. 2000, Collins et al. 1999Ghislain et al. 2001)	.	AACTTATCGAGGAGATCATGATTGG	AGCTGAGCAATCAGCTCAGCACTGTC
C2_At1g14980	m	PGSC0003DMB000000072/PGSC0003DMB000000358	1e-105/1E-109	5 (7)	59253044/5735896	59253262/5736105	5.07382	BCT	na	.	.	ATGGCGAAACGTTTGATCCCAAC	TCAGGCAACAAGACGGTGTCACCTTC
C2_At3g63200	m	PGSC0003DMB000000150/PGSC0003DMB000000110	0E/0E	6 (9)	54292395/40241787	54293007/40242557	na	na	9.052	LB, maturity (Bormann et al. 2004)	ascorbic acid (Stevens et al. 2007)	AAGTATGCCGTGCCACGTCAGC	TCAACTCCTGGTCCCACTCCTCC
T0989	m	PGSC0003DMB000000157/PGSC0003DMB000000063	0E/1e-166	7 (12)	38080040/3009416	38080480/3009856	7.053/12.117)	BCT	12.036	.	.	CATTTGTACAACGGCCAAGA	TGCCCACAAATTGTTCTCAA
C2_At2g42620	m	PGSC0003DMB000000102/PGSC0003DMB000000116	1e-106/0E	7 (12)	46918508/1487286	46918863/1487687	na	na	12.046	LB, maturity (Bormann et al. 2004Collins et al 1999, Leonards-Schippers et al. 1994, Ghislain et al. 2001, Villamon et al. 2005)	.	AGAGAGGGCATTTGGATTGAGCAC	AGCGGCTCAAGGAGTCTGACCTCATTTC
C2_At4g11820	m	PGSC0003DMB000000281/PGSC0003DMB000000281/PGSC0003DMB000000477	9e-074/4e-98/1e-124	8 (8, 12)	41066979/41071398/60951589	41066807/41071611/60951860	8.07208	BCT	na	LB, maturity (Collins et al 1999, Bormann et al. 2004Leonards-Schippers et al. 1994, Sliwka et al. 2007)	carotenoid (Thorup et al. 2000)	TGTATACCGCATCTCTTTATGCTGC	TCCAACTTCTCTGCAACATTCATCAC
C2_At1g10500	na	na	na	na	na	na	5.04671	PD	5.076	LB, maturity (Sliwka et al. 2007Constanzo et al. 2005, Sandbrink et al. 2000)	.	ACGATTCAATCATCGAGTACAATGG	AGCAGTAAACGATTTTCCACAACCAC
C2_At1g23360	na	na	na	na	na	na	12.0317	BCT	na	.	.	AGCGGAGCTAAAGAAGGGGAC	ACGTCAAATCCCCACTTCCACAAC
C2_At1g50710	na	na	na	na	na	na	12.0262	BCT	na	maturity (Collins et al 1999)	.	AATCCGCTCACTACGATCTCCAAC	TCTCTCCTTTGACATCTCTTCTCTCG
C2_At1g53000	na	na	na	na	na	na	10	BCT	10.0075	LB (Sliwka et al. 2007, Villamon et al. 2005)	.	AGATTCTCGGCAAGCCTATGATCC	AAGCTTTGCCCTTTCCCATGTTC
C2_At1g56590	na	na	na	na	na	na	1.05591	BCT	na	maturity (Collins et al 1999)	.	AGATGATAGACAATGGTTTCCCTCTTAC	AGTCACAACACTCAATACTTTGCTTACG
C2_At1g61150	na	na	na	na	na	na	3.02073	BCT	3.025	LB, maturity (Ewing et al. 2000, Collins et al. 1999Leonards-Schippers et al. 1994, Bormann et al. 2004, Sliwka et al. 2007, Constanzo et al. 2005, Ghislain et al. 2001, )	carotenoid (Thorup et al. 2000)	ATGGAAAGATTGAGGAGGCTTTGGAG	ATCTTCAATAGGCTTGGAAGCTTTGG
C2_At1g74640	na	na	na	na	na	na	3.05609	PD	na	maturity (Collins et al 1999)	.	ACCTAAGCTTGATTACAATGCTGATG	TGCTAAGGTAGCAGCATGTCCTCC
C2_At1g75200	na	na	na	na	na	na	8.05432	BCT	na	maturity (Collins et al 1999)	.	ACAAGATTAAGTTATTGAAACCAATCAC	TCCTTTGTACCTGCATCTACGCTGAC
C2_At1g76080	na	na	na	na	na	na	4.08598	BCT	4.137	.	.	TAGTATGGAGGAATTGGATGAAGC	TCTTCTCTGCTGTGGAGCTGCAC
C2_At3g06730	na	na	na	na	na	na	1.07812	BCT	1.0928	LB (Collins et al 1999)	carotenoid (Thorup et al. 2000)	ACAGATGATGAATACGAATTTGC	ATCATTTGTATCGGGATGAGC
C2_At3g11840	na	na	na	na	na	na	11.0449	BCT	11.076	LB, maturity (Ewing et al. 2000, Collins et al. 1999Ghislain et al. 2001)	.	ATCGAGTTGTTGACTCCAAATCATATGC	TGAATGAAAAATCCTTAAAGCTTCTTC
C2_At3g12490	na	na	na	na	na	na	1.01765	BCT	3.0725	LB (Leonards-Schippers et al. 1994, Bormann et al. 2004, Sliwka et al. 2007, Ghislain et al. 2001)	carotenoid (Thorup et al. 2000)	ACTGCACCACCTCACTCTTGAGGTC	TGGATGTATAGAGTTGGATCTCTGCTG
C2_At3g19630	na	na	na	na	na	na	1.07212	BCT	1.1463	.	carotenoid (Thorup et al. 2000)	ACGGGGTTACCACCAAGCTCC	TTTCCATTTAATTTCCCCAAGC
C2_At3g20390	na	na	na	na	na	na	10.0234	BCT	10	LB (Sliwka et al. 2007, Villamon et al. 2005)	.	TGCTTAAGCATTTCCACTGATGCC	AGCTTTGATGGCTTGAGAGTATGG
C2_At3g21215	na	na	na	na	na	na	3.07294	BCT	3.1675	.	carotenoid (Thorup et al. 2000)	TGCACATGACCAGAGTAAACGTATGCG	AGCTCTTCCTCATTTATATTCTCTCC
C2_At3g57680	na	na	na	na	na	na	3.01211	BCT	3.0726	LB (Leonards-Schippers et al. 1994, Bormann et al. 2004, Sliwka et al. 2007, Ghislain et al. 2001)	carotenoid (Thorup et al. 2000)	ACTTTCAATCATCAAGATTGGGATTTG	ACCTTGTAAATTTCCATCACTTCCTATTC
C2_At4g12590	na	na	na	na	na	na	5.0842	BCT	5.105	LB (Constanzo et al. 2005, Sandbrink et al. 2000)	ascorbic acid (Stevens et al. 2007)	ACATGGCTATGGATATGATGAAGAAG	ACCCAGAGAAGAAGAAGTTGACCC
C2_At4g20150	na	na	na	na	na	na	10.0211	BCT	na	LB, maturity (Collins et al 1999, Bormann et al. 2004Leonards-Schippers et al. 1994, Sliwka et al. 2007)	carotenoid (Thorup et al. 2000)	TTCGAAAACTTCCTTACATGCG	TCCCATACCCAACAAATGTTCC
C2_At4g22200	na	na	na	na	na	na	1.06258	BCT	1.132	.	carotenoid (Thorup et al. 2000)	CACCAGACGAGTTGTACATCATAGTGCC	AGTTCTTCAAGGAAAGTAGCATTACC
C2_At4g32720	na	na	na	na	na	na	8.03867	BCT	na	LB, maturity (Collins et al 1999, Bormann et al. 2004Leonards-Schippers et al. 1994, Sliwka et al. 2007)	carotenoid (Thorup et al. 2000)	AAGAAACTGTCAAGAAGGTCATTCGTC	ATCTTTTGGGAGATTACTATCACTGAAG
C2_At4g34100	na	na	na	na	na	na	1.04955	BCT	na	LB, maturity (Collins et al 1999, Bormann et al. 2004Leonards-Schippers et al. 1994, Sliwka et al. 2007)	carotenoid (Thorup et al. 2000)	TGGAAGTTATGCCATTTGGACTGC	AGAAAGATCAGTCCTAAAGCCCAATC
C2_At5g06370	na	na	na	na	na	na	1.00488	BCT	1.0185	maturity (Collins et al 1999)	.	TCTTGGCGTACTGCTTATATTTATGC	TCCAGTTCCTACTTCTTGACCACGTC
C2_At5g12370	na	na	na	na	na	na	3.01091	BCT	3.0725	LB (Leonards-Schippers et al. 1994, Bormann et al. 2004, Sliwka et al. 2007, Ghislain et al. 2001)	carotenoid (Thorup et al. 2000)	AGGGTTGCTGCTGCAGCTGCTTC	TCACCAGCAGCAGCTGCTGCTTC
C2_At5g17560	na	na	na	na	na	na	3.0366	BCT	3.0725	LB (Leonards-Schippers et al. 1994, Bormann et al. 2004, Sliwka et al. 2007, Ghislain et al. 2001)	carotenoid (Thorup et al. 2000)	ACAGTCGTAGTGAAAGATGCTTATGGTG	TCAAAAGCTGTAGCGATTACATCAATG
C2_At5g20910	na	na	na	na	na	na	8.01019	BCT	8.0302	LB, maturity (Ewing et al. 2000Collins et al. 1999)	.	TGTAGATGACAAGATGCAAGAGTTGCC	ATCATCTGTGAGCAATTCATGCCGAC
C2_At5g23880	na	na	na	na	na	na	3.02574	BCT	3.0535	LB, maturity (Ewing et al. 2000, Collins et al. 1999Leonards-Schippers et al. 1994, Bormann et al. 2004, Sliwka et al. 2007, Constanzo et al. 2005, Ghislain et al 2001)	carotenoid (Thorup et al. 2000)	AGCTAACCTAATCCTTGATACAACACC	ACCATCAGAACGACCTTCGAAGTCC
C2_At5g42740	na	na	na	na	na	na	12	PD	12.0545	LB, maturity (Collins et al 1999, Ghislain et al. 2001, Villamon et al. 2005)	.	AGCACCATTTGAGAAAAATATACCTG	ATCCAAGGAATGAAACATTCCACAC
C2_At5g46180	na	na	na	na	na	na	8.05547	BCT	na	LB, maturity (Collins et al 1999, Bormann et al. 2004, Sliwka et al. 2007Leonards-Schippers et al. 1994, Ghislain et al. 2001)	.	TGGCTTTTTGATTGAACCAATTCAAGG	AAATATTGTACTTTGAGCAAAGATCTC
C2_At5g53490	na	na	na	na	na	na	3.01607	BCT	3.0726	LB (Leonards-Schippers et al. 1994, Bormann et al. 2004, Sliwka et al. 2007, Ghislain et al. 2001)	carotenoid (Thorup et al. 2000)	AACTCAGTTTAAGCAACTTAGGAATGT	TGGATCTGTTGATAATGGAGGTAATCT
T0200	na	na	na	na	na	na	12.0554	BCT	2.081	.	.	ATGACATTTCTCATCTTACTTGTGCTG	AGGGACATTGTTTCCAACAAGATCAAAG
T0869	na	na	na	na	na	na	2.06659	BCT	2.021	.	.	ATCAACTCAATGGCCGTCTC	TACAATCCGCATTTTCCACA
T0892	na	na	na	na	na	na	6.00836	BCT	6.014	.	.	TGGCTCTTCGGACTTTAGTGA	GCGCTTAAGCTCTTTGTCCA
T1065	na	na	na	na	na	na	9.06529	BCT	9.116	.	.	CAGGAGTGCATGGGTAGGTT	GACGGTGAAGGGTACCAAGA
T1371	na	na	na	na	na	na	3.0087	BCT	???	.	.	TGGGAACTTGTGTCGTTTGA	TTCGTGTTCCTGGGATTTTT
T1483	na	na	na	na	na	na	12.0523	BCT	12.083	.	.	GCGATGGTGGTCTTATGGAC	CGTTGGACTCTGAGGTAGCC
