# Supplementary material for: Linking the potato genome to the conserved ortholog set (COS) markers
Source: BMC Genet. 2013 Jun 8;14:51. doi: 10.1186/1471-2156-14-51 (PMC3691714; doi:10.1186/1471-2156-14-51)
Supplement: Additional file 2: Table S3 — Genetic linkage maps of the populations BCT, PCC1 and PD. For BCT all 12 linkage groups are shown, while for the other populations only the linkage groups where COS markers were mapped are shown. The denotation on the top of each linkage group indicates the name of the population. The markers are on the left of the groups and the cumulative distance in cM on the right. [file 1471-2156-14-51-S2.xlsx]

## Sheet: Potato genetic maps
BCT consensus				BCT paternal map				PD paternal map				PD consensus map				PCC1 consensus map
Locus	chromosome	Position		Locus	chromosome	Position		Locus	chromosome	Position		Locus	chromosome	Position		Locus	chromosome	Position
T0309	1	0		TG208	4	0.000		S4.1480	1	0		GP219	7	0		TG125	1	0
C2_At5g06370	1	4.884		TG65	4	16386		STM0015	1	15.723		GP127	7	4.732		CD034	1	26.012
TG24	1	13.192		TG155	4	21235		T1391	1	20.784		C2_At2g42810	7	5.592		CD15	1	28.691
STM0015	1	14.987		C2_At5g27620	4	30593		T0309	1	23.895		C2_At2g20860	7	9.366		C2_At1g08830	1	32.091
C2_At3g12490	1	17.648		C2_At1g20575	4	44147		36/32.B	1	26.004		C2_At2g42750	7	9.37		TG310	1	35.203
C2_At3g03790	1	17.686		C2_At1g76080	4	44458		T1413	1	27.283		31/58.b	7	11.74		TG70	1	39.194
STM1029	1	19.124		STM5156	4	47081		36/32.C	1	28.126		B8.790	7	14.908		TG59	1	57.83
TG70	1	25.854		STM1036	4	51890		31/37.o	1	29.364		T0966	7	16.343		C2_At4g00090	1	59.08
C2_At5g48030	1	33.555		C2_At4g24620	4	59534		STM1029	1	30.482		AJ8.520	7	19.067		C2_At3g06730	1	65.074
C2_At3g63520	1	33.741		C2_At3g16150	4	64569		STM2020	1	32.107		34/33.n	7	20.611		TG326	1	68.607
C2_At5g27380	1	37.517		C2_At1g67740	4	75086		32/48.c	1	34.586		G9.2700	7	26.514		CD31	5	0
TG71	1	40.978		C2_At5g10920	4	84485		32/49.d	1	37.221		STM2013	7	28.275		STI0032	5	10.374
TG326	1	43.454						STG0016	1	38.811		GP193	7	31.008		TG441	5	14.89
STM1049	1	46.266						STM5136	1	38.834		34/61.H	7	31.275		C2_At1g23740	5	28.452
C2_At1g54500	1	47.855						TG56	1	40.083		39/50.R	7	31.997		TG379	5	32.39
C2_At4g34100	1	49.546						AR1.1200	1	41.969		34/33.S	7	32.245		C2_At1g60440	5	33.589
C2_At1g09250	1	50.924						C2_At4g00090	1	47.955		39/61.B	7	33.794		TG619	5	40.418
TG116	1	53.748						T1371	3	0		38/39.C	7	35.318		TG23	5	52.174
C2_At5g27620	1	54.269						39/42.C	3	25.68		38/32.f	7	37.7		TG32	5	54.64
C2_At1g56590	1	55.909						C2_At5g62390	3	29.609		GP121	7	38.823		TG351	5	56.177
C2_At2g21100	1	57.987						G15.1500	3	31.7		44/50.a	7	39.84		C2_At1g10500	5	57.911
C2_At4g01940	1	58.46						CP116	3	33.364		TG13	7	42.88		TG185	5	66.327
C2_At5g26680	1	59.538						45/60.h	3	34.686		C2_At2g18710	7	44.534		STG0014	8	0
C2_At1g71220	1	61.446						35/58.A	3	39.244						TG17	8	2.51
C2_At4g22200	1	62.582						35/48.P	3	42.544						TG45	8	12.139
TG237	1	66.274						STG0018	3	43.966						TG16	8	20.161
TG430	1	67.766						G15.400	3	45.921						GP125	8	27.735
C2_At4g00090	1	68.817						STM1025	3	47.962						CD60	8	33.184
T1162	1	69.565						38/49.f	3	48.84						TG330	8	44.613
C2_At3g19630	1	72.12						STM1020	3	49.905						STI0003	8	50.456
C2_At4g34190	1	72.12						B2.1850	3	52.201						C2_At1g12410	8	55.457
C2_At2g47210	1	77.379						39/50.g	3	54.714						CD29	8	70.321
C2_At2g38730	1	78.117						C2_At1g74640	3	56.092						TG523	11	0
C2_At3g06730	1	78.117						STG0022	3	58.379						CT182	11	13.225
TG259	1	79.945						STM5112	3	64.508						C2_At2g22570	11	15.894
C2_At1g67730	2	0						38/49.b	3	71.541						TG497	11	27.204
TG141	2	3.995						STM5115	3	76.42						TG629	11	35.47
TG34	2	11.113						C2_At5g51040	3	77.975						TG147	11	43.971
TG449	2	15.296						T0761	3	81.517						TG44	11	56.659
C2_At5g67530	2	21.612						44/42.E	3	83.026						CT55	11	65.979
T0706	2	22.771						BG17.800	3	86.19						TG400	11	74.217
CT75	2	29.415						STG0010	3	88.945						C2_At5g58490	11	83.727
TG462	2	33.761						31/37.p	3	93.47
TG20	2	34.455						C2_At1g14000	5	0
T0086	2	39.736						C2_At1g69420	5	0
STM1045	2	40.895						C2_At4g24830	5	0
STM5114	2	41.833						31/37.n	5	3.154
C2_At1g61770	2	43.607						GP186	5	5.278
C2_At4g38630	2	44.03						STG0009	5	9.402
C2_At1g61350	2	44.85						STM0013	5	12.835
C2_At1g11440	2	44.934						35/50.n	5	13.097
C2_At1g28380	2	48.075						STI0032	5	20.646
C2_At5g64670	2	50.054						BG17.680	5	26.234
T1395	2	50.32						Q5.510	5	28.338
TG276	2	56.985						GP179	5	30.42
C2_At5g08580	2	61.365						46742.c	5	35.078
C2_At5g37260	2	63.149						STM1056	5	37.921
C2_At1g60640	2	63.149						C2_At5g14320	5	41.077
C2_At5g44200	2	63.68						39/42.F	5	43.301
C2_At5g23120	2	65.243						C2_At1g23740	5	44.912
T0869	2	66.592						C2_At1g10500	5	46.713
C2_At3g51510	2	75.833						GP188	5	47.904
C2_At1g05350	3	0						33/33.e	5	48.607
TG449	3	2.883						STM1020	5	50.46
TG135	3	5.911						STM1025	5	51.064
C2_At4g18230	3	8.053						31/54.t	5	53.81
T1371	3	8.702						TG23	5	55.097
C2_At1g51160	3	9.593						STPoAc85	5	58.901
C2_At1g64770	3	9.754						Stac	5	59.111
C2_At2g40760	3	10.675						STPoAc58	5	59.54
C2_At5g12370	3	10.91						T0633	5	64.412
C2_At3g57680	3	12.112						C2_At5g26360	5	65.657
C2_At1g02170	3	13.705						STM5149	5	69.727
C2_At5g53490	3	16.074						STM0024	8	0
TG130	3	19.84						TG45	8	3.677
C2_At1g61150	3	20.731						STM1057	8	4.781
C2_At5g24120	3	21.616						34/33.T	8	8.649
C2_At5g62390	3	24.24						STI0003	8	20.163
C2_At5g23880	3	25.738						38/32.b	8	24.048
C2_At5g54120	3	32.444						C2_At5g47390	8	25.091
C2_At3g03100	3	34.247						31/36.b	8	38.535
TG74	3	35.479						C2_At4g11600	8	49.863
C2_At5g17560	3	36.603						32/49.c	8	52.506
C2_At1g07020	3	39.037						STwax-1	8	60.049
STM1025	3	40.058						STSS1-2	8	61.061
C2_At5g40440	3	40.18						STGBSS-2	8	61.07
STM1058	3	40.225						STM1016	8	61.082
C2_At5g60160	3	45.512						STSS1-1	8	61.082
STM5112	3	47.01						STWAX-2	8	61.086
C2_At1g18660	3	48.888						STGBSS-1	8	61.139
STM5115	3	50.894						STM1105	8	62.102
C2_At5g51040	3	51.407						CD29	8	63.259
C2_At1g16080	3	51.622						STM1104	8	64.112
T0577	3	52.753						T0337	8	70.095
TG42	3	53.429						35/48.O	10	0
T0761	3	55.584						35/48.d	10	1.909
C2_At1g16180	3	58.964						TG122	10	2.391
T1511	3	61.194						35/48.c	10	2.457
TG411	3	66.701						C2_At3g20390	10	2.855
C2_At3g18270	3	68.661						35/48.U	10	3.304
C2_At5g49830	3	70.498						T0966	10	3.661
C2_At3g21215	3	72.936						38/39.D	10	4.637
TG244	3	81.927						STM0051	10	5.215
C2_At3g17040	4	0						T1391	10	5.338
C2_At1g25420	4	2.316						STG0025	10	6.725
C2_At1g08640	4	23.035						32/48.I	10	8.985
C2_At1g60560	4	24.549						C2_At1g32070	10	9.263
TG123	4	29.112						R13.500	10	11.26
C2_At1g27385	4	36.975						45/60.e	10	14.091
C2_At1g60490	4	39.422						STM5132	10	14.974
C2_At4g39660	4	45.741						CP105	10	17.088
TG208	4	49.019						44/42.A	10	21.061
C2_At1g77290	4	54.433						STI0023	10	24.809
C2_At4g09010	4	61.368						31/54.x	10	34.589
TG65	4	64.464						45/42.d	10	41.893
TG155	4	75.104						CD32	10	62.637
TG443	4	78.043						C2_At2g22570	11	0
STM5156	4	85.748						32/49.e	11	2.621
STM1002	4	85.748						37/39.C	11	8.834
STM1036	4	85.748						33/33.b	11	12.187
C2_At1g20575	4	85.836						32/49.L	11	16.135
C2_At1g42990	4	85.981						B5.1980	11	25.803
C2_At1g76080	4	85.981						32/48.b	11	30.786
TG450	4	88.534						35/54.A	11	33.867
C2_At3g16150	4	93.85						C2_At1g21760	11	38.245
C2_At4g24620	4	112.376						C2_At1g21780	11	38.245
C2_At1g25580	5	0						C2_At1g44446	11	38.245
STLSP	5	9.758						36/50.b	11	40.595
C2_At1g69420	5	10.78						38/39.F	11	44.182
C2_At1g23890	5	13.858						STM5109	11	47.499
C2_At1g15140	5	15.093						T1274	11	50.666
C2_At1g26945	5	15.932						C2_At5g42740	12	0
T1335	5	17.707						GP34	12	8.692
STM0013	5	17.804						STM5121	12	21.108
C2_At4g24830	5	18.144						37/39.H	12	31.566
C2_At1g26520	5	18.96						44/42.J	12	34.73
C2_At2g03510	5	19.151						32/61.w	12	37.806
C2_At1g14000	5	20.951						C2_At4g03280	12	41.886
CD31	5	22.815						35/R48.M	12	60.386
TG441	5	30.054						D15.1600	12	63.62
C2_At5g20080	5	30.185						35/48.k	12	70.338
C2_At1g67700	5	30.305
CT201	5	37.337
TG318	5	39.071
C2_At1g23740	5	48.12
TG379	5	63.985
TG413	5	64.036
TG185	5	65.936
C2_At1g14980	5	73.817
C2_At5g26360	5	75.296
STM5149	5	76.947
STPoAc85	5	79.781
STM1031	5	79.868
Stac	5	79.868
STPoAc58	5	80.549
C2_At3g55800	5	83.055
C2_At4g12590	5	84.195
T0633	5	87.866
C2_At3g54860	5	91.684
STM5146	5	92.047
CT119	6	0
T1082	6	5.27
T0892	6	8.363
C2_At3g10920	6	8.786
STM5119	6	10.884
TG231	6	12.067
C2_At1g44760	6	16.48
C2_At1g77290	6	21.092
TG119	6	21.946
C2_At1g44575	6	27.173
C2_At1g52200	6	31.609
TG364	6	37.465
STM1100	6	38.62
STM5126	6	38.62
TG162	6	42.516
C2_At5g62530	6	43.889
C2_At3g05070	6	45.827
T1169	6	47.407
TG115	6	55.854
TG499	7	0
TG438	7	7.14
TG20	7	11.876
C2_At1g14850	7	16.99
C2_At1g52980	7	20.043
TG572	7	29.617
C2_At4g03210	7	30.734
U237757	7	33.76
TG143	7	39.486
STM1009	7	41.204
STM2013	7	43.328
U146437	7	49.476
TG61	7	51.63
C2_At3g26060	7	51.812
STM1004	7	52.702
T0989	7	53.046
C2_At4g33250	7	53.396
STM0031	7	54.159
STM5144	7	57.051
C2_At2g24270	7	64.67
C2_At4g15420	7	70.378
C2_At3g24530	7	82.504
C2_At1g17160	7	90.295
C2_At1g28380	8	0
C2_At5g20910	8	10.19
C2_At5g60940	8	27.735
C2_At2g35610	8	30.296
CT27	8	35.93
C2_At2g24830	8	36.905
C2_At4g32720	8	38.669
STPATP1b	8	45.34
STM5113	8	48.45
Stpatpg	8	48.45
C2_At4g31130	8	51.25
STM0024	8	52.399
C2_At1g75200	8	54.323
TG41	8	54.727
C2_At1g73180	8	55.308
C2_At5g46180	8	55.471
C2_At2g25950	8	56.102
T0721	8	57.145
C2_At1g32410	8	65.901
GP130	8	66.686
CT214	8	67.956
STM5135	8	69.263
PPOIII	8	70.008
C2_At4g11820	8	72.085
C2_At4g12230	8	74.01
TG261	8	74.465
C2_At1g62500	8	76.834
TG402	8	78.256
T0337	8	83.418
C2_At1g63980	8	85.596
STSS1-1	8	86.273
STWAX-2	8	90.548
STGBSS	8	91.194
CD29	8	101.461
CP44	9	0
STM1052	9	5.533
STM1102	9	6.233
C2_At2g36930	9	16.096
C2_At3g08670	9	23.91
C2_At4g02600	9	23.923
C2_At1g04030	9	32.776
C2_At1g02910	9	35.337
C2_At2g47580	9	38.625
C2_At2g32150	9	41.362
TG390	9	42.473
STM1021	9	47.898
TG404	9	49.507
STPI	9	52.08
C2_At3g24050	9	54.801
STPII-1	9	55.821
TG421	9	56.383
C2_At3g16840	9	59.744
STPATP1a	9	61.841
C2_At3g25040	9	62.613
T1065	9	65.292
STM3023	9	73.386
C2_At5g35620	9	82.932
C2_At5g06360	9	91.941
C2_At1g53000	10	0
C2_At4g26180	10	0.019
C2_At4g20150	10	21.146
T0966	10	23.378
C2_At3g20390	10	23.401
C2_At1g04950	10	24.554
C2_At3g13235	10	25.897
C2_At3g15410	10	27.821
C2_At5g60990	10	28.687
C2_At2g33990	10	30.78
TG230	10	36.52
C2_At1g32070	10	43.407
TG386	10	47.598
TG52	10	47.609
CT214	10	56.439
Rber	10	62.698
TG63	10	65.456
TG403	10	69.743
STM1106	10	75.452
STM5117	10	75.452
C2_At1g67660	10	79.691
TG420	10	83.549
C2_At3g54360	10	87.629
TG508	11	0
T0675	11	3.167
C2_At2g22570	11	3.407
C2_At5g04270	11	3.407
TG497	11	12.142
C2_At1g21690	11	17.862
C2_At1g69420	11	18.892
C2_At1g21780	11	18.892
C2_At1g44790	11	18.917
C2_At1g21760	11	19.04
TG44	11	20.499
TG47	11	21.101
STM5109	11	26.944
TG46	11	36.353
C2_At3g54470	11	37.949
CT107	11	39.72
TG36	11	39.94
C2_At3g11840	11	44.898
STM0025	11	46.809
STM5137	11	46.864
TG393	11	56.299
TG360	12	0
TG263	12	17.461
T0659	12	24.585
C2_At1g50710	12	26.151
C2_At1g23360	12	31.746
C2_At5g64730	12	31.922
TG367	12	38.081
C2_At1g76150	12	51.217
T1483	12	52.299
T0200	12	55.381
TG296	12	56.935
C2_At3g66658	12	59.936
C2_At1g48310	12	59.985
STM0003	12	62.449
TG491	12	66.399
STM1045	12	81.799
T0989	12	116.529
