# Supplementary material for: Linking the potato genome to the conserved ortholog set (COS) markers
Source: BMC Genet. 2013 Jun 8;14:51. doi: 10.1186/1471-2156-14-51 (PMC3691714; doi:10.1186/1471-2156-14-51)
Supplement: Additional file 3: Table S2 — Single copy COS markers and the corresponding DM gene hits with putative functions and co-localization with the QTL for late blight resistance, maturity, ascorbic acid synthesis and carotenoid synthesis. [file 1471-2156-14-51-S3.xlsx]

## Sheet: S2
Marker name	Blastnn results against DM version 3.4 gene sequences		DM gene function according to PGSC	QTL LB and maturity (ref)	QTL vitamins (ref)
	hit name	evalue
C2_At1g02170	PGSC0003DMG400013102	1e-142	Leucyl-tRNA synthetase
C2_At1g02910	PGSC0003DMG401011368	1e-102	Conserved gene of unknown function	LB, maturity (Bormann et al. 2004)	ascorbic acid (Stevens et al. 2007)
C2_At1g03150	PGSC0003DMG400016529	1e-74	Uncharacterized Cys-rich domain	LB, maturity (Collins et al 1999Leonards-Schippers et al. 1994)
C2_At1g04030	no hit	na
C2_At1g04870	PGSC0003DMG400031100	1e-138	Zinc ion binding protein
C2_At1g04950	PGSC0003DMG400014406	1e-140	DNA-damage inducible protein ddi1	LB (Sliwka et al. 2007, Villamon et al. 2005)
C2_At1g05350	PGSC0003DMG401024548	2e-82	Leucine-rich repeat containing protein	LB (Leonards-Schippers et al. 1994)
C2_At1g07020	PGSC0003DMG401031052	1e-129	Conserved gene of unknown function	LB (Leonards-Schippers et al. 1994, Ghislain et al. 2001)
C2_At1g07040	PGSC0003DMG400022618	1e-106	EMB2421	LB, maturity (Collins et al 1999, Bormann et al. 2004, Sliwka et al. 2007Leonards-Schippers et al. 1994, Ghislain et al. 2001)
C2_At1g07310	PGSC0003DMG400024965	1e-132	Formamidase
C2_At1g07910	PGSC0003DMG401032143	1e-116	Conserved gene of unknown function
C2_At1g08630	PGSC0003DMG400018148	1e-121	ATPANK2 (PANTOTHENATE KINASE 2); pantothenate kinase	LB, maturity (Collins et al 1999, Bormann et al. 2004Leonards-Schippers et al. 1994, Sliwka et al. 2007)	carotenoid (Thorup et al. 2000)
C2_At1g08640	PGSC0003DMG400011531	1e-130	Pre-mRNA splicing factor	LB, maturity (Collins et al 1999, Bormann et al. 2004Leonards-Schippers et al. 1994, Sliwka et al. 2007)	carotenoid (Thorup et al. 2000)
C2_At1g08830	PGSC0003DMG400014171	6e-44	Conserved gene of unknown function		carotenoid (Thorup et al. 2000)
C2_At1g09070	PGSC0003DMG400002774	1e-142	Ribosomal pseudouridine synthase	LB (Collins et al 1999)	carotenoid (Thorup et al. 2000)
C2_At1g09250	PGSC0003DMG400001624	1e-137	Disease resistance response protein		carotenoid (Thorup et al. 2000)
C2_At1g09340	PGSC0003DMG400033072	2e-64	P5CDH1	LB, maturity (Collins et al 1999Leonards-Schippers et al. 1994)	carotenoid (Thorup et al. 2000)
C2_At1g09620	PGSC0003DMG400009862	9e-76	Clathrin coat assembly protein AP17		carotenoid (Thorup et al. 2000)
C2_At1g10030	PGSC0003DMG400030834	1e-142	Thylakoid lumenal 29 kDa protein, chloroplastic	LB (Bradshaw et al. 2006)	carotenoid (Thorup et al. 2000)
C2_At1g11440	PGSC0003DMG400003575	1e-127	26S proteasome non-atpase regulatory subunit	LB, maturity (Collins et al 1999)	carotenoid (Thorup et al. 2000)
C2_At1g12410	PGSC0003DMG400021459	1e-142	(Fragment)
C2_At1g13380	PGSC0003DMG400003385	1e-127	Binding protein	LB, maturity (Collins et al 1999, Bormann et al. 2004, Sliwka et al. 2007Leonards-Schippers et al. 1994, Ghislain et al. 2001)
C2_At1g13820	PGSC0003DMG403013914	1e-118	Conserved gene of unknown function
C2_At1g14000	PGSC0003DMG400028346	1e-133	Integrin-linked protein kinase	LB, maturity (Collins et al 1999, Bormann et al. 2004, Sliwka et al. 2007Leonards-Schippers et al. 1994, Constanzo et al. 2005, Sandbrink et al. 2000, Ghislain et al 2001)
C2_At1g14300	PGSC0003DMG400028317	1e-113	Argininosuccinate synthase	LB, maturity (Collins et al 1999, Bormann et al. 2004, Sliwka et al. 2007Leonards-Schippers et al. 1994, Ghislain et al. 2001)
C2_At1g14310	PGSC0003DMG400021493	1e-140	50S ribosomal protein L34	maturity (Collins et al 1999)
C2_At1g14850	PGSC0003DMG400027477	1e-142	Xylose isomerase	LB, maturity (Collins et al 1999Leonards-Schippers et al. 1994, Ghislain et al. 2001)
C2_At1g15140	no hit	na		LB, maturity (Collins et al 1999, Bormann et al. 2004, Sliwka et al. 2007Leonards-Schippers et al. 1994, Ghislain et al. 2001)
C2_At1g16080	PGSC0003DMG400014540	1e-142	Alpha-glucosidase
C2_At1g16180	PGSC0003DMG400030998	1e-142	Alcohol dehydrogenase
C2_At1g16210	PGSC0003DMG402016226	1e-135	Phospho-2-dehydro-3-deoxyheptonate aldolase 2, chloroplastic
C2_At1g16870	PGSC0003DMG400026909	1e-130	Lysyl-tRNA synthetase	LB, maturity (Collins et al 1999Leonards-Schippers et al. 1994)	carotenoid (Thorup et al. 2000)
C2_At1g16900	PGSC0003DMG400012452	1e-100	GTP-binding protein	LB, maturity (Collins et al 1999Leonards-Schippers et al. 1994, Sliwka et al. 2007)
C2_At1g17160	PGSC0003DMG400014347	1e-138	PAR-1c protein
C2_At1g17210	PGSC0003DMG400014388	4e-92	Constitutive plastid-lipid associated protein
C2_At1g17850	PGSC0003DMG400004283	1e-142	EIG-I24 protein
C2_At1g18660	PGSC0003DMG401015240	1e-130	Ubiquitin-activating enzyme E1 domain-containing protein	LB (Leonards-Schippers et al. 1994)
C2_At1g19140	PGSC0003DMG400013551	5e-92	Bacterioferritin comigratory protein	LB, maturity (Collins et al 1999Leonards-Schippers et al. 1994, Sliwka et al. 2007, Ghislain et al. 2001)
C2_At1g20050	PGSC0003DMG400006079	1e-140	UPA18		ascorbic acid (Stevens et al. 2007)
C2_At1g20575	PGSC0003DMG400014158	1e-126	Conserved gene of unknown function		carotenoid (Thorup et al. 2000)
C2_At1g21640	PGSC0003DMG400030379	1e-138	Conserved gene of unknown function	LB, maturity (Collins et al 1999Leonards-Schippers et al. 1994)	carotenoid (Thorup et al. 2000)
C2_At1g21690	PGSC0003DMG400014092	1e-133	Conserved gene of unknown function	LB, maturity (Ewing et al. 2000, Bormann et al. 2004Leonards-Schippers et al. 1994, Constanzo et al. 2005, Sandbrink et al. 2000, Ghislain et al 2001)
C2_At1g21760	no hit	na			carotenoid (Thorup et al. 2000)
C2_At1g21780	PGSC0003DMG400025735	1e-142	Tubulin alpha-6 chain		carotenoid (Thorup et al. 2000)
C2_At1g22790	PGSC0003DMG400000885	1e-70	BTB/POZ domain-containing protein
C2_At1g23740	PGSC0003DMG400001555	1e-128	Aspartyl/glutamyl-tRNA(Asn/Gln) amidotransferase subunit B
C2_At1g23890	PGSC0003DMG400014546	1e-121	Fiber protein Fb34	LB, maturity (Collins et al 1999, Bormann et al. 2004, Sliwka et al. 2007Leonards-Schippers et al. 1994, Ghislain et al. 2001)
C2_At1g24340	PGSC0003DMG400017643	1e-123	Conserved gene of unknown function	LB, maturity (Collins et al 1999, Bormann et al. 2004, Sliwka et al. 2007Leonards-Schippers et al. 1994, Ghislain et al. 2001)
C2_At1g25420	no hit	na		maturity (Collins et al 1999)
C2_At1g25580	PGSC0003DMG401010374	1e-123	Sugar transporter	LB, maturity (Collins et al 1999, Bormann et al. 2004, Sliwka et al. 2007Leonards-Schippers et al. 1994, Ghislain et al. 2001)
C2_At1g26520	PGSC0003DMG400017453	1e-130	Oligopeptidase	LB, maturity (Collins et al 1999, Bormann et al. 2004, Sliwka et al. 2007Leonards-Schippers et al. 1994, Constanzo et al. 2005, Sandbrink et al. 2000, Ghislain et al 2001)
C2_At1g26640	PGSC0003DMG400002069	2e-97	Cysteine string protein	maturity (Collins et al 1999)
C2_At1g26945	PGSC0003DMG400004122	1e-128	30S ribosomal protein S13, chloroplastic	LB, maturity (Collins et al 1999, Bormann et al. 2004, Sliwka et al. 2007Leonards-Schippers et al. 1994, Ghislain et al. 2001)
C2_At1g27385	no hit	na		LB (Leonards-Schippers et al. 1994, Bradshaw et al. 2006)	carotenoid (Thorup et al. 2000)
C2_At1g27980	PGSC0003DMG400028387	1e-140	Integral membrane protein	LB, maturity (Collins et al 1999, Bormann et al. 2004, Sliwka et al. 2007Leonards-Schippers et al. 1994, Constanzo et al. 2005, Sandbrink et al. 2000, Ghislain et al 2001)
C2_At1g28140	PGSC0003DMG400019810	1e-134	Sphingosine phosphate lyase	LB, maturity (Collins et al 1999, Bormann et al. 2004, Sliwka et al. 2007Leonards-Schippers et al. 1994, Constanzo et al. 2005, Sandbrink et al. 2000, Ghislain et al 2001)
C2_At1g28280	PGSC0003DMG400006613	1e-121	Serine/threonine protein kinase	maturity (Collins et al 1999)
C2_At1g28380	PGSC0003DMG400043087	1e-61	Proline-rich cell wall protein	maturity (Collins et al 1999)
C2_At1g28530	PGSC0003DMG400013419	1e-113	Conserved gene of unknown function	LB, maturity (Ewing et al. 2000, Collins et al. 1999Leonards-Schippers et al. 1994, Bormann et al. 2004, Sliwka et al. 2007, Constanzo et al. 2005, Ghislain et al. 2001, )
C2_At1g29070	PGSC0003DMG400025321	1e-142	Ganglioside-induced differentiation-associated protein 1, 2 gdap	maturity (Collins et al 1999)
C2_At1g30000	no hit	na		LB, maturity (Collins et al 1999)
C2_At1g30580	PGSC0003DMG400026779	4e-83	PAS/LOV protein A
C2_At1g30825	PGSC0003DMG402018585	1e-129	Ubiquitin carrier protein	LB, maturity (Ewing et al. 2000, Collins et al. 1999Ghislain et al. 2001)
C2_At1g32070	PGSC0003DMG400010660	2e-89	Superoxide dismutase [Cu-Zn] 2
C2_At1g32130	no hit	na		maturity (Collins et al 1999)
C2_At1g32410	PGSC0003DMG400003959	1e-140	Maspardin	LB, maturity (Collins et al 1999, Bormann et al. 2004Ghislain et al. 2001)
C2_At1g42990	PGSC0003DMG400014159	1e-124	Membrane protein PB1A10.07c		carotenoid (Thorup et al. 2000)
C2_At1g44446	PGSC0003DMG402000895	1e-110	Chlorophyll synthase	LB, maturity (Ewing et al. 2000, Bormann et al. 2004Leonards-Schippers et al. 1994, Constanzo et al. 2005, Sandbrink et al. 2000, Ghislain et al 2001)
C2_At1g44575	PGSC0003DMG401011782	1e-142	NAD kinase 2, chloroplastic	LB, maturity (Collins et al 1999Leonards-Schippers et al. 1994)	carotenoid (Thorup et al. 2000)
C2_At1g44760	PGSC0003DMG400017556	1e-142	Photosystem II 22 kDa protein, chloroplastic	LB, maturity (Collins et al 1999Leonards-Schippers et al. 1994)
C2_At1g44790	PGSC0003DMG400006047	8e-91	Replication factor C / DNA polymerase III gamma-tau subunit	LB, maturity (Ewing et al. 2000, Bormann et al. 2004Leonards-Schippers et al. 1994, Constanzo et al. 2005, Sandbrink et al. 2000, Ghislain et al 2001)
C2_At1g47830	PGSC0003DMG400014144	1e-142	Glycerol kinase		carotenoid (Thorup et al. 2000)
C2_At1g48310	PGSC0003DMG400029380	1e-139	Tryptophan synthase beta chain	LB (Ghislain et al. 2001, , Villamon et al. 2005)
C2_At1g49510	PGSC0003DMG400012110	1e-142	Phosphatidylcholine transfer protein
C2_At1g49540	no hit	na		maturity (Collins et al 1999)
C2_At1g50020	PGSC0003DMG400023146	1e-140	Arginine N-methyltransferase family protein
C2_At1g51160	PGSC0003DMG400009072	1e-126	RNA polymerase sigma factor rpoD	LB, maturity (Ewing et al. 2000, Collins et al. 1999Leonards-Schippers et al. 1994, Bormann et al. 2004, Sliwka et al. 2007, Constanzo et al. 2005, Ghislain et al 2001)	carotenoid (Thorup et al. 2000)
C2_At1g52200	PGSC0003DMG400012642	1e-107	3-ketoacyl-CoA reductase 1	LB, maturity (Collins et al 1999Leonards-Schippers et al. 1994)	carotenoid (Thorup et al. 2000)
C2_At1g52980	PGSC0003DMG400012388	1e-142	Glycosyltransferase	LB, maturity (Collins et al 1999Leonards-Schippers et al. 1994, Sliwka et al. 2007)
C2_At1g54500	PGSC0003DMG400024703	1e-131	SRC2	LB (Collins et al 1999)	carotenoid (Thorup et al. 2000)
C2_At1g55870	PGSC0003DMG400022169	1e-135	Poly(A)-specific ribonuclease PARN	LB, maturity (Collins et al 1999Leonards-Schippers et al. 1994, Sliwka et al. 2007)
C2_At1g55880	PGSC0003DMG400022283	1e-138	Cysteine synthase	LB, maturity (Collins et al 1999Leonards-Schippers et al. 1994, Sliwka et al. 2007)
C2_At1g56345	PGSC0003DMG400005406	1e-142	Peptidyl-prolyl cis-trans isomerase	LB (Collins et al 1999)	carotenoid (Thorup et al. 2000)
C2_At1g56450	no hit	na		LB, maturity (Ewing et al. 2000, Collins et al. 1999Ghislain et al. 2001)
C2_At1g60440	PGSC0003DMG400030559	1e-92	Fruit protein PKIWI502	LB, maturity (Collins et al 1999, Bormann et al. 2004, Sliwka et al. 2007Leonards-Schippers et al. 1994, Ghislain et al. 2001)
C2_At1g60490	PGSC0003DMG400005593	8e-30	Regulator of chromosome condensation/beta-lactamase-inhibitor protein II	maturity (Collins et al 1999)
C2_At1g60560	PGSC0003DMG400012776	1e-140	Nucleotide binding protein	LB, maturity (Collins et al 1999, Bormann et al. 2004Leonards-Schippers et al. 1994, Sliwka et al. 2007)	carotenoid (Thorup et al. 2000)
C2_At1g60640	PGSC0003DMG400014159	1e-135	Membrane protein PB1A10.07c
C2_At1g60770	PGSC0003DMG400022434	1e-114	RNA polymerase-associated protein RTF1	maturity (Collins et al 1999)
C2_At1g61040	PGSC0003DMG400025502	1e-142	Nucleotide binding protein	maturity (Collins et al 1999)
C2_At1g61350	no hit	na		maturity (Collins et al 1999)
C2_At1g61770	PGSC0003DMG400022403	1e-139	Ubiquitin-protein ligase	maturity (Collins et al 1999)
C2_At1g62250	PGSC0003DMG400016446	1e-139	Conserved gene of unknown function	LB, maturity (Collins et al 1999)
C2_At1g62500	PGSC0003DMG400000993	1e-138	Pentatricopeptide repeat-containing protein	maturity (Collins et al 1999)
C2_At1g63980	PGSC0003DMG400026241	1e-114	MybSt1	LB, maturity (Collins et al 1999, Bormann et al. 2004Ghislain et al. 2001)
C2_At1g64770	PGSC0003DMG400008639	1e-142	Galactose mutarotase	LB (Leonards-Schippers et al. 1994, Bormann et al. 2004, Sliwka et al. 2007, Ghislain et al. 2001)	carotenoid (Thorup et al. 2000)
C2_At1g65280	no hit	na		LB, maturity (Ewing et al. 2000, Collins et al. 1999, Bormann et al. 2004Leonards-Schippers et al. 1994, Constanzo et al. 2005, Sandbrink et al. 2000, Ghislain et al 2001)
C2_At1g65720	PGSC0003DMG400023819	1e-142	Cytochrome P450	LB, maturity (Collins et al 1999)	carotenoid (Thorup et al. 2000)
C2_At1g67660	PGSC0003DMG401017153	1e-142	Translation initiation factor eIF(Iso)4E		ascorbic acid (Stevens et al. 2007)
C2_At1g67700	PGSC0003DMG400028379	1e-129	Conserved gene of unknown function	LB, maturity (Collins et al 1999, Bormann et al. 2004, Sliwka et al. 2007Leonards-Schippers et al. 1994, Constanzo et al. 2005, Sandbrink et al. 2000, Ghislain et al 2001)
C2_At1g67730	no hit	na		LB, maturity (Collins et al 1999Leonards-Schippers et al. 1994)	carotenoid (Thorup et al. 2000)
C2_At1g67740	PGSC0003DMG400005245	9e-97	Caspase
C2_At1g68830	PGSC0003DMG400002850	1e-127	Aspartate/glutamate/uridylate kinase family protein	maturity (Collins et al 1999)
C2_At1g69420	PGSC0003DMG400028336	1e-139	Zinc finger protein	LB, maturity (Collins et al 1999, Bormann et al. 2004, Sliwka et al. 2007Leonards-Schippers et al. 1994, Constanzo et al. 2005, Sandbrink et al. 2000, Ghislain et al 2001)
C2_At1g71220	no hit	na		maturity (Collins et al 1999)
C2_At1g73180	PGSC0003DMG400031748	1e-140	Conserved gene of unknown function	maturity (Collins et al 1999)
C2_At1g76150	PGSC0003DMG400029326	7e-69	Estradiol 17 beta-dehydrogenase	LB (Ghislain et al. 2001, , Villamon et al. 2005)
C2_At1g77290	PGSC0003DMG400016781	1e-142	IWS1 C-terminus family protein	maturity (Collins et al 1999)
C2_At1g78280	PGSC0003DMG400046774	1e-96	Conserved gene of unknown function	maturity (Collins et al 1999)
C2_At1g80460	PGSC0003DMG402028319	1e-135	Alpha/beta hydrolase
C2_At2g03510	no hit	na		LB, maturity (Collins et al 1999, Bormann et al. 2004, Sliwka et al. 2007Leonards-Schippers et al. 1994, Constanzo et al. 2005, Sandbrink et al. 2000, Ghislain et al 2001)
C2_At2g04700	no hit	na		LB, maturity (Collins et al 1999Leonards-Schippers et al. 1994)	carotenoid (Thorup et al. 2000)
C2_At2g06925	PGSC0003DMG400017340	1e-121	Serine/threonine-protein phosphatase 5	LB, maturity (Collins et al 1999Leonards-Schippers et al. 1994, Sliwka et al. 2007, Ghislain et al. 2001)
C2_At2g15890	PGSC0003DMG400003789	1e-140	Fragment
C2_At2g18710	no hit	na		LB, maturity (Collins et al 1999Leonards-Schippers et al. 1994, Ghislain et al. 2001)
C2_At2g20360	PGSC0003DMG400046303	1e-111	Photosystem II CP47 chlorophyll apoprotein	LB, maturity (Bormann et al. 2004)	ascorbic acid (Stevens et al. 2007)
C2_At2g20860	PGSC0003DMG400018323	1e-139	Lipoyl synthase, mitochondrial	LB, maturity (Collins et al 1999Leonards-Schippers et al. 1994, Sliwka et al. 2007, Ghislain et al. 2001)
C2_At2g21100	PGSC0003DMG400025927	1e-138	Conserved gene of unknown function		carotenoid (Thorup et al. 2000)
C2_At2g22570	PGSC0003DMG400016131	1e-129	Conserved gene of unknown function	LB, maturity (Ewing et al. 2000Leonards-Schippers et al. 1994, Constanzo et al. 2005, Sandbrink et al. 2000, Ghislain et al 2001, Villamon et al. 2005)
C2_At2g24270	PGSC0003DMG400011132	1e-135	NADP-dependent glyceraldehyde-3-phosphate dehydrogenase	LB, maturity (Collins et al 1999Leonards-Schippers et al. 1994, Ghislain et al. 2001)
C2_At2g24830	PGSC0003DMG400026351	1e-141	ARP2/3 complex 34 kDa subunit	LB, maturity (Ewing et al. 2000, Collins et al. 1999Ghislain et al. 2001)
C2_At2g25740	no hit	na		LB (Ghislain et al. 2001, , Villamon et al. 2005)
C2_At2g25950	PGSC0003DMG400019063	1e-140	UDP-sulfoquinovose synthase	LB, maturity (Ewing et al. 2000Collins et al. 1999)
C2_At2g26590	PGSC0003DMG400027471	3e-79	Protein translocase secy subunit	LB, maturity (Collins et al 1999Leonards-Schippers et al. 1994, Ghislain et al. 2001)
C2_At2g27290	PGSC0003DMG400008067	1e-132	Proteasome subunit beta type	LB, maturity (Ewing et al. 2000, Collins et al. 1999Ghislain et al. 2001)
C2_At2g28250	PGSC0003DMG400019620	1e-142	UMP synthase	LB, maturity (Ewing et al. 2000, Collins et al. 1999Ghislain et al. 2001)
C2_At2g28600	PGSC0003DMG400027344	1e-134	Dead box ATP-dependent RNA helicase	LB, maturity (Bormann et al. 2004Collins et al 1999, Constanzo et al. 2005, Sandbrink et al. 2000, Villamon et al. 2005)
C2_At2g29210	PGSC0003DMG400019345	1e-138	Ethylene overproducer-like 1	LB, maturity (Bormann et al. 2004)	ascorbic acid (Stevens et al. 2007)
C2_At2g32150	no hit	na			carotenoid, ascorbic acid (Thorup et al. 2000, Stevens et al. 2007)
C2_At2g33990	PGSC0003DMG400026621	1e-138	Calmodulin binding protein	LB (Sliwka et al. 2007, Villamon et al. 2005)	ascorbic acid (Stevens et al. 2007)
C2_At2g34470	PGSC0003DMG400010718	1e-102	GDSL-motif lipase/hydrolase family protein	LB, maturity (Collins et al 1999)
C2_At2g35610	PGSC0003DMG400014512	1e-133	GTP binding protein	LB, maturity (Ewing et al. 2000, Collins et al. 1999Ghislain et al. 2001)
C2_At2g36930	PGSC0003DMG400003863	1e-142	Zinc finger protein 593	LB, maturity (Bormann et al. 2004Collins et al 1999, Leonards-Schippers et al. 1994)	ascorbic acid (Stevens et al. 2007)
C2_At2g38025	PGSC0003DMG400019361	1e-142	WD-repeat protein	LB, maturity (Bormann et al. 2004)	ascorbic acid (Stevens et al. 2007)
C2_At2g38730	PGSC0003DMG400022504	2e-94	Rubredoxin	LB (Collins et al 1999)	carotenoid (Thorup et al. 2000)
C2_At2g40760	PGSC0003DMG400031731	1e-139	Feruloyl transferase	LB (Leonards-Schippers et al. 1994, Ghislain et al. 2001)
C2_At2g41250	PGSC0003DMG400001506	1e-142	DEAD-box ATP-dependent RNA helicase 13		ascorbic acid (Stevens et al. 2007)
C2_At2g42490	PGSC0003DMG400028375	1e-142	SPFH domain-containing protein 2	LB, maturity (Collins et al 1999, Bormann et al. 2004, Sliwka et al. 2007Leonards-Schippers et al. 1994, Constanzo et al. 2005, Sandbrink et al. 2000, Ghislain et al 2001)
C2_At2g42750	PGSC0003DMG400026189	1e-113	Xyloglucan endotransglycosylase/hydrolase 16 protein	LB, maturity (Collins et al 1999Leonards-Schippers et al. 1994, Sliwka et al. 2007, Ghislain et al. 2001)
C2_At2g42810	PGSC0003DMG400006141	1e-140	Ubiquitin fusion degradaton protein	LB, maturity (Collins et al 1999Leonards-Schippers et al. 1994, Sliwka et al. 2007, Ghislain et al. 2001)
C2_At2g43770	no hit	na		LB (Leonards-Schippers et al. 1994, Ghislain et al. 2001)
C2_At2g47210	PGSC0003DMG400012741	2e-30	Ubiquitin carboxyl-terminal hydrolase	LB, maturity (Ewing et al. 2000Collins et al 1999)
C2_At2g47580	PGSC0003DMG400003301	1e-87	Calcium-binding EF hand family protein
C2_At3g01360	PGSC0003DMG400001293	1e-104	MRNA, 1290 bp sequence	LB, maturity (Collins et al 1999Leonards-Schippers et al. 1994)	carotenoid (Thorup et al. 2000)
C2_At3g02910	PGSC0003DMG400026472	1e-140	Gamma-glutamylcyclotransferase	LB (Leonards-Schippers et al. 1994, Bormann et al. 2004, Sliwka et al. 2007, Ghislain et al. 2001)	carotenoid (Thorup et al. 2000)
C2_At3g03100	PGSC0003DMG402000567	1e-142	NADH dehydrogenase [ubiquinone] 1 alpha subcomplex subunit 12	LB (Leonards-Schippers et al. 1994, Sliwka et al. 2007, Ghislain et al. 2001)
C2_At3g03790	no hit	na		maturity (Collins et al 1999)
C2_At3g05070	PGSC0003DMG400004698	1e-127	Aldehyde dehydrogenase	LB, maturity (Ewing et al. 2000Sliwka et al. 2007, Constanzo et al. 2005, Ghislain et al. 2001, )
C2_At3g07180	PGSC0003DMG400017493	1e-128	Conserved gene of unknown function	LB, maturity (Bormann et al. 2004)	ascorbic acid (Stevens et al. 2007)
C2_At3g08670	PGSC0003DMG400008827	1e-126	Carbonic anhydrase	LB, maturity (Bormann et al. 2004)	ascorbic acid (Stevens et al. 2007)
C2_At3g09740	PGSC0003DMG400008119	1e-132	ABC transporter family protein
C2_At3g10920	PGSC0003DMG400016725	1e-142	Conserved gene of unknown function	LB, maturity (Collins et al 1999)	carotenoid (Thorup et al. 2000)
C2_At3g11710	PGSC0003DMG400026070	1e-129	N-acetyltransferase	LB, maturity (Collins et al 1999Leonards-Schippers et al. 1994)
C2_At3g12630	PGSC0003DMG400009054	1e-123	DNA methyltransferase 1-associated protein	LB, maturity (Ewing et al. 2000Collins et al 1999)
C2_At3g13235	PGSC0003DMG400014413	1e-132	Transcription initiation factor tfiid	LB (Sliwka et al. 2007, Villamon et al. 2005)
C2_At3g15410	PGSC0003DMG400024347	1e-142	Cytokinesis negative regulator RCP1	LB (Sliwka et al. 2007, Villamon et al. 2005)	ascorbic acid (Stevens et al. 2007)
C2_At3g16150	PGSC0003DMG400009343	6e-86	Argininosuccinate lyase	LB (Bradshaw et al. 2006)	carotenoid (Thorup et al. 2000)
C2_At3g16840	PGSC0003DMG400025866	1e-140	Stress-enhanced protein 1		carotenoid (Thorup et al. 2000)
C2_At3g17040	PGSC0003DMG400011498	1e-121	Conserved gene of unknown function	LB, maturity (Collins et al 1999, Bormann et al. 2004Leonards-Schippers et al. 1994, Sliwka et al. 2007)	carotenoid (Thorup et al. 2000)
C2_At3g18270	PGSC0003DMG400016453	1e-125	Secretory peroxidase
C2_At3g20720	PGSC0003DMG400014532	1e-140	Conserved gene of unknown function	LB, maturity (Ewing et al. 2000, Collins et al. 1999Leonards-Schippers et al. 1994, Bormann et al. 2004, Sliwka et al. 2007, Constanzo et al. 2005, Ghislain et al. 2001, )
C2_At3g21610	PGSC0003DMG400014383	1e-101	Conserved gene of unknown function	LB (Sliwka et al. 2007, Villamon et al. 2005)
C2_At3g24050	PGSC0003DMG401009187	3e-77	Conserved gene of unknown function		carotenoid (Thorup et al. 2000)
C2_At3g24530	no hit	na		LB, maturity (Ewing et al. 2000, Collins et al. 1999Leonards-Schippers et al. 1994, Bormann et al. 2004, Sliwka et al. 2007, Constanzo et al. 2005, Ghislain et al. 2001, )
C2_At3g25040	PGSC0003DMG400031291	1e-126	ER lumen protein retaining receptor	LB, maturity (Ewing et al. 2000, Collins et al. 1999Leonards-Schippers et al. 1994, Bormann et al. 2004, Sliwka et al. 2007, Constanzo et al. 2005, Ghislain et al. 2001, )
C2_At3g25480	PGSC0003DMG400027986	1e-142	Copper ion binding protein	LB, maturity (Bormann et al. 2004)	ascorbic acid (Stevens et al. 2007)
C2_At3g26060	PGSC0003DMG400016040	1e-138	Ubiquinone biosynthesis protein COQ9, mitochondrial	LB, maturity (Collins et al 1999Leonards-Schippers et al. 1994, Sliwka et al. 2007, Ghislain et al. 2001)
C2_At3g26710	PGSC0003DMG400015165	1e-142	2-deoxyglucose-6-phosphate phosphatase	LB, maturity (Ewing et al. 2000, Collins et al. 1999Leonards-Schippers et al. 1994, Bormann et al. 2004, Sliwka et al. 2007, Constanzo et al. 2005, Ghislain et al. 2001, )	carotenoid (Thorup et al. 2000)
C2_At3g44890	PGSC0003DMG400014784	1e-133	Zinc finger protein	LB, maturity (Ewing et al. 2000, Collins et al. 1999Ghislain et al. 2001)
C2_At3g48420	PGSC0003DMG400030220	5e-79	Protein cbxX, chromosomal	LB, maturity (Ewing et al. 2000, Collins et al. 1999Leonards-Schippers et al. 1994, Bormann et al. 2004, Sliwka et al. 2007, Constanzo et al. 2005, Ghislain et al. 2001, )
C2_At3g51510	PGSC0003DMG402010480	1e-58	Syntaxin		carotenoid (Thorup et al. 2000)
C2_At3g53580	no hit	na		LB, maturity (Bormann et al. 2004Collins et al 1999, Leonards-Schippers et al. 1994)
C2_At3g54360	PGSC0003DMG400022210	1e-130	Mitogen-activated protein kinase kinase kinase
C2_At3g54470	PGSC0003DMG400008090	1e-142	Kinase	LB, maturity (Ewing et al. 2000, Collins et al. 1999Ghislain et al. 2001)
C2_At3g54860	PGSC0003DMG400023478	1e-102	ATVPS33 (Arabidopsis thaliana vacuolar protein sorting 33); protein transporter	LB (Constanzo et al. 2005, Sandbrink et al. 2000)	ascorbic acid (Stevens et al. 2007)
C2_At3g55010	PGSC0003DMG400023032	1e-140	Phosphoribosylformylglycinamidine cyclo-ligase	LB (Leonards-Schippers et al. 1994, Bradshaw et al. 2006)	carotenoid (Thorup et al. 2000)
C2_At3g55800	PGSC0003DMG400027125	1e-142	Chloroplast sedoheptulose-1,7-bisphosphatase	LB, maturity (Sliwka et al. 2007Constanzo et al. 2005, Sandbrink et al. 2000)	ascorbic acid (Stevens et al. 2007)
C2_At3g58490	PGSC0003DMG400001105	1e-136	Sphingosine-1-phosphate phosphohydrolase	LB (Leonards-Schippers et al. 1994, Bormann et al. 2004, Sliwka et al. 2007, Ghislain et al. 2001)	carotenoid (Thorup et al. 2000)
C2_At3g60080	no hit	na		LB (Sliwka et al. 2007, Villamon et al. 2005)
C2_At3g63190	PGSC0003DMG400019363	3e-85	Ribosome-recycling factor, chloroplastic	LB, maturity (Bormann et al. 2004)	ascorbic acid (Stevens et al. 2007)
C2_At3g63520	PGSC0003DMG402022673	1e-121	Acyl-CoA binding protein	LB, maturity (Ewing et al. 2000Collins et al 1999)
C2_At3g63530	PGSC0003DMG400014316	1e-136	Zinc finger, C3HC4 type family protein	LB (Leonards-Schippers et al. 1994, Bormann et al. 2004, Sliwka et al. 2007, Ghislain et al. 2001)	carotenoid (Thorup et al. 2000)
C2_At3g66658	PGSC0003DMG400027059	1e-133	Conserved gene of unknown function	LB, maturity (Ewing et al. 2000Sliwka et al. 2007, Constanzo et al. 2005, Ghislain et al. 2001, )
C2_At4g00090	PGSC0003DMG400018806	1e-121	F-box/LRR-repeat protein 15	LB, maturity (Collins et al 1999, Bormann et al. 2004Leonards-Schippers et al. 1994, Sliwka et al. 2007)	carotenoid (Thorup et al. 2000)
C2_At4g01210	PGSC0003DMG400000078	1e-142	Transferase, transferring glycosyl groups	LB (Collins et al 1999)	carotenoid (Thorup et al. 2000)
C2_At4g01940	PGSC0003DMG400009020	1e-140	Nitrogen fixation protein nifU	LB, maturity (Ewing et al. 2000Collins et al 1999)	carotenoid (Thorup et al. 2000)
C2_At4g02600	PGSC0003DMG400020286	1e-120	MLO 1	LB, maturity (Collins et al 1999, Bormann et al. 2004Leonards-Schippers et al. 1994, Sliwka et al. 2007)	carotenoid (Thorup et al. 2000)
C2_At4g02680	no hit	na		LB, maturity (Bormann et al. 2004)	ascorbic acid (Stevens et al. 2007)
C2_At4g02730	PGSC0003DMG400002318	1e-142	DNA binding protein	LB, maturity (Bormann et al. 2004)	ascorbic acid (Stevens et al. 2007)
C2_At4g03210	PGSC0003DMG400020433	4e-82	DNAJ heat shock N-terminal domain-containing protein	LB, maturity (Collins et al 1999Leonards-Schippers et al. 1994, Sliwka et al. 2007, Ghislain et al. 2001)
C2_At4g03280	PGSC0003DMG400013751	1e-81	Cytochrome b6-f complex iron-sulfur subunit, chloroplastic	LB, maturity (Bormann et al. 2004Leonards-Schippers et al. 1994, Ghislain et al. 2001, )
C2_At4g08230	PGSC0003DMG400000886	1e-104	Cation transport protein chaC	LB, maturity (Ewing et al. 2000, Bormann et al. 2004Leonards-Schippers et al. 1994, Constanzo et al. 2005, Sandbrink et al. 2000, Ghislain et al 2001)
C2_At4g09010	PGSC0003DMG400008000	1e-126	L-asparaginase	LB (Bradshaw et al. 2006)	carotenoid (Thorup et al. 2000)
C2_At4g10050	no hit	na		LB, maturity (Ewing et al. 2000, Collins et al. 1999Ghislain et al. 2001)
C2_At4g11600	PGSC0003DMG400011501	1e-123	Heat shock protein binding protein	LB, maturity (Collins et al 1999, Bormann et al. 2004Leonards-Schippers et al. 1994, Sliwka et al. 2007)	carotenoid (Thorup et al. 2000)
C2_At4g12230	no hit	na		LB, maturity (Collins et al 1999, Bormann et al. 2004Ghislain et al. 2001)
C2_At4g15420	PGSC0003DMG400029964	8e-53	Phospholipase A2	LB, maturity (Collins et al 1999Leonards-Schippers et al. 1994, Sliwka et al. 2007, Ghislain et al. 2001)
C2_At4g17620	PGSC0003DMG400024225	1e-121	Transporter	LB, maturity (Collins et al 1999, Bormann et al. 2004Ghislain et al. 2001)
C2_At4g18230	PGSC0003DMG400012819	1e-117	Conserved gene of unknown function	LB, maturity (Ewing et al. 2000, Collins et al. 1999Leonards-Schippers et al. 1994, Bormann et al. 2004, Sliwka et al. 2007, Constanzo et al. 2005, Ghislain et al. 2001, )	carotenoid (Thorup et al. 2000)
C2_At4g22190	PGSC0003DMG400016731	1e-102	60S ribosomal protein L10, mitochondrial	LB, maturity (Collins et al 1999)	carotenoid (Thorup et al. 2000)
C2_At4g22260	PGSC0003DMG400013335	1e-142	Alternative oxidase	LB, maturity (Ewing et al. 2000Leonards-Schippers et al. 1994, Constanzo et al. 2005, Sandbrink et al. 2000, Ghislain et al 2001, Villamon et al. 2005)
C2_At4g23100	PGSC0003DMG400011499	1e-133	L-allo-threonine aldolase	LB, maturity (Collins et al 1999, Bormann et al. 2004Leonards-Schippers et al. 1994, Sliwka et al. 2007)	carotenoid (Thorup et al. 2000)
C2_At4g24830	PGSC0003DMG400013511	1e-142	Pantothenate kinase family protein	LB, maturity (Collins et al 1999, Bormann et al. 2004, Sliwka et al. 2007Leonards-Schippers et al. 1994, Ghislain et al. 2001)
C2_At4g26180	PGSC0003DMG400000342	1e-129	Grave disease carrier protein	LB, maturity (Bormann et al. 2004Collins et al 1999, Leonards-Schippers et al. 1994, Ghislain et al. 2001, )	carotenoid (Thorup et al. 2000)
C2_At4g30890	no hit	na		LB, maturity (Ewing et al. 2000Collins et al 1999)
C2_At4g31130	PGSC0003DMG400014853	1e-87	Conserved gene of unknown function	LB, maturity (Ewing et al. 2000)
C2_At4g32180	PGSC0003DMG400012210	1e-108	Glutamate--cysteine ligase, chloroplastic	LB, maturity (Collins et al 1999, Bormann et al. 2004Leonards-Schippers et al. 1994, Sliwka et al. 2007)	carotenoid (Thorup et al. 2000)
C2_At4g33030	PGSC0003DMG400002199	1e-142	Thioredoxin family Trp26	LB, maturity (Ewing et al. 2000Collins et al. 1999)
C2_At4g33210	PGSC0003DMG400012344	1e-127	Phospholipid hydroperoxide glutathione peroxidase	LB, maturity (Collins et al 1999, Bormann et al. 2004Leonards-Schippers et al. 1994, Sliwka et al. 2007)	carotenoid (Thorup et al. 2000)
C2_At4g33250	PGSC0003DMG400013572	1e-138	Eukaryotic translation initiation factor 3 subunit	LB, maturity (Collins et al 1999Leonards-Schippers et al. 1994, Sliwka et al. 2007, Ghislain et al. 2001)
C2_At4g33580	PGSC0003DMG400020352	1e-142	OTU-like cysteine protease family protein	LB, maturity (Bormann et al. 2004)	ascorbic acid (Stevens et al. 2007)
C2_At4g34190	PGSC0003DMG400003952	1e-105	ATP-dependent Clp protease proteolytic subunit
C2_At4g34700	PGSC0003DMG400031021	1e-45	Conserved gene of unknown function
C2_At4g36530	PGSC0003DMG400025373	1e-142	Cinnamoyl-CoA reductase	LB, maturity (Collins et al 1999)
C2_At4g38630	PGSC0003DMG400008287	1e-142	Urease accessory protein G	LB, maturity (Collins et al 1999)
C2_At4g39660	PGSC0003DMG400012800	1e-141	Aminotransferase	LB (Leonards-Schippers et al. 1994, Bradshaw et al. 2006)	carotenoid (Thorup et al. 2000)
C2_At5g04270	PGSC0003DMG400023477	1e-117	Zinc ion binding protein	LB (Constanzo et al. 2005, Sandbrink et al. 2000)	ascorbic acid (Stevens et al. 2007)
C2_At5g05080	PGSC0003DMG400004127	1e-113	NHL repeat-containing protein	LB, maturity (Collins et al 1999, Bormann et al. 2004, Sliwka et al. 2007Leonards-Schippers et al. 1994, Ghislain et al. 2001)
C2_At5g05690	PGSC0003DMG400016647	1e-142	Superoxide dismutase [Mn], mitochondrial	LB, maturity (Collins et al 1999)	carotenoid (Thorup et al. 2000)
C2_At5g06360	no hit	na
C2_At5g06430	no hit	na		LB (Sliwka et al. 2007, Villamon et al. 2005)
C2_At5g06760	PGSC0003DMG400028599	1e-130	Glutathione synthetase, chloroplastic	LB (Collins et al 1999)	carotenoid (Thorup et al. 2000)
C2_At5g07910	no hit	na		LB (Leonards-Schippers et al. 1994)
C2_At5g08580	PGSC0003DMG401018633	1e-142	Axoneme-associated protein mst101		carotenoid (Thorup et al. 2000)
C2_At5g10920	PGSC0003DMG400004956	1e-129	Erg28	LB (Bradshaw et al. 2006)	carotenoid (Thorup et al. 2000)
C2_At5g11480	PGSC0003DMG400019619	1e-87	OJ991214_12.13 protein	LB, maturity (Ewing et al. 2000, Collins et al. 1999Ghislain et al. 2001)
C2_At5g12200	no hit	na		LB, maturity (Ewing et al. 2000, Collins et al. 1999Ghislain et al. 2001)
C2_At5g13420	no hit	na		LB, maturity (Collins et al 1999, Bormann et al. 2004, Sliwka et al. 2007Leonards-Schippers et al. 1994, Ghislain et al. 2001)
C2_At5g14320	PGSC0003DMG400000809	1e-123	NAC domain protein	LB, maturity (Collins et al 1999, Bormann et al. 2004, Sliwka et al. 2007Leonards-Schippers et al. 1994, Ghislain et al. 2001)
C2_At5g16710	PGSC0003DMG400015691	1e-118	Dehydroascorbate reductase	LB, maturity (Ewing et al. 2000Leonards-Schippers et al. 1994, Constanzo et al. 2005, Sandbrink et al. 2000, Ghislain et al 2001, Villamon et al. 2005)
C2_At5g17170	PGSC0003DMG400000569	1e-140	Electron transporter	LB (Leonards-Schippers et al. 1994, Sliwka et al. 2007, Ghislain et al. 2001)
C2_At5g18590	PGSC0003DMG400025245	1e-105	DnaJ	LB, maturity (Ewing et al. 2000Collins et al 1999)
C2_At5g20080	PGSC0003DMG400002324	1e-140	Plastid high chlorophyll fluorescence 136	LB, maturity (Collins et al 1999, Bormann et al. 2004, Sliwka et al. 2007Leonards-Schippers et al. 1994, Ghislain et al. 2001)
C2_At5g23120	PGSC0003DMG402015209	1e-141	NPK2	LB, maturity (Collins et al 1999, Bormann et al. 2004, Sliwka et al. 2007Leonards-Schippers et al. 1994, Ghislain et al. 2001)
C2_At5g24120	PGSC0003DMG400020885	1e-138	Conserved gene of unknown function	LB, maturity (Ewing et al. 2000, Collins et al. 1999Leonards-Schippers et al. 1994, Bormann et al. 2004, Sliwka et al. 2007, Constanzo et al. 2005, Ghislain et al 2001)	carotenoid (Thorup et al. 2000)
C2_At5g25760	no hit	na		LB, maturity (Ewing et al. 2000, Collins et al. 1999Ghislain et al. 2001)
C2_At5g26360	PGSC0003DMG400023453	8e-94	Chaperonin containing t-complex protein 1, gamma subunit, tcpg	LB (Constanzo et al. 2005, Sandbrink et al. 2000)	ascorbic acid (Stevens et al. 2007)
C2_At5g26680	PGSC0003DMG400033123	1e-130	Basic 7S globulin 2 small subunit
C2_At5g27380	PGSC0003DMG400011439	7e-95	Group I late embryogenesis abundant protein	LB (Collins et al 1999)	carotenoid (Thorup et al. 2000)
C2_At5g35620	PGSC0003DMG400028199	1e-140	OJ000223_09.10 protein		carotenoid, ascorbic acid (Thorup et al. 2000, Stevens et al. 2007)
C2_At5g37260	PGSC0003DMG400011135	1e-130	Plastidial delta-12 oleate desaturase
C2_At5g37690	PGSC0003DMG400023056	1e-110	Transcription regulator	LB, maturity (Collins et al 1999, Bormann et al. 2004, Sliwka et al. 2007Leonards-Schippers et al. 1994, Ghislain et al. 2001)
C2_At5g37850	PGSC0003DMG400021445	2e-78	Cyclophilin-10	LB, maturity (Collins et al 1999Leonards-Schippers et al. 1994)	carotenoid (Thorup et al. 2000)
C2_At5g38530	no hit	na		LB (Ghislain et al. 2001, , Villamon et al. 2005)
C2_At5g40440	PGSC0003DMG402028027	1e-140	Transaldolase	LB, maturity (Collins et al 1999, Bormann et al. 2004, Sliwka et al. 2007Leonards-Schippers et al. 1994, Ghislain et al. 2001)
C2_At5g41040	PGSC0003DMG400026328	1e-141	WD-repeat protein	LB (Leonards-Schippers et al. 1994, Ghislain et al. 2001)
C2_At5g42950	PGSC0003DMG401009425	2e-85	Tonoplast intrinsic protein, alpha (Alpha-TIP)
C2_At5g44200	PGSC0003DMG400012763	1e-142	C-4 sterol methyl oxidase
C2_At5g45950	PGSC0003DMG400021709	1e-137	Conserved gene of unknown function	LB, maturity (Collins et al 1999)
C2_At5g47390	PGSC0003DMG400012320	1e-138	Pin2-interacting protein x1	LB, maturity (Collins et al 1999, Bormann et al. 2004Ghislain et al. 2001)
C2_At5g48030	PGSC0003DMG400006814	1e-141	AN1-like transcription factor	LB, maturity (Ewing et al. 2000Collins et al 1999)
C2_At5g48720	PGSC0003DMG400032241	1e-113	Protein XRI1	LB, maturity (Collins et al 1999, Bormann et al. 2004, Sliwka et al. 2007Leonards-Schippers et al. 1994, Ghislain et al. 2001)
C2_At5g49830	PGSC0003DMG400023670	1e-142	Ubiquitin-protein ligase		carotenoid, ascorbic acid (Thorup et al. 2000, Stevens et al. 2007)
C2_At5g51040	PGSC0003DMG400013523	1e-130	Endo-1,4-beta-glucanase
C2_At5g51700	PGSC0003DMG400027379	4e-51	ACI13	LB, maturity (Collins et al 1999)
C2_At5g51840	PGSC0003DMG400027380	1e-142	Rar1 protein	LB, maturity (Collins et al 1999)
C2_At5g54120	PGSC0003DMG400028110	1e-142	Ubiquitin carrier protein	LB, maturity (Collins et al 1999, Bormann et al. 2004, Sliwka et al. 2007Leonards-Schippers et al. 1994, Ghislain et al. 2001)
C2_At5g56130	PGSC0003DMG400024083	1e-140	Conserved gene of unknown function	LB, maturity (Collins et al 1999)
C2_At5g57655	no hit	na		LB, maturity (Collins et al 1999Leonards-Schippers et al. 1994, Ghislain et al. 2001)
C2_At5g58490	PGSC0003DMG400022149	1e-117	Transducin family protein	LB, maturity (Collins et al 1999)
C2_At5g59250	PGSC0003DMG400015683	4e-81	Lipolytic enzyme, G-D-S-L	LB, maturity (Collins et al 1999, Bormann et al. 2004, Sliwka et al. 2007Leonards-Schippers et al. 1994, Ghislain et al. 2001)
C2_At5g60160	PGSC0003DMG400015189	1e-142	Aspartyl aminopeptidase	LB (Leonards-Schippers et al. 1994)
C2_At5g60940	PGSC0003DMG401000554	1e-112	Calcium ion binding protein	LB, maturity (Collins et al 1999, Bormann et al. 2004, Sliwka et al. 2007Leonards-Schippers et al. 1994, Ghislain et al. 2001)
C2_At5g60990	PGSC0003DMG400014433	2e-27	Electron transporter	LB (Sliwka et al. 2007, Villamon et al. 2005)
C2_At5g62390	PGSC0003DMG400013858	1e-142	BCL-2-associated athanogene 7	LB (Leonards-Schippers et al. 1994, Ghislain et al. 2001)
C2_At5g62530	PGSC0003DMG400026913	1e-142	NAD dependent epimerase/dehydratase	LB, maturity (Collins et al 1999Leonards-Schippers et al. 1994)	carotenoid (Thorup et al. 2000)
C2_At5g63380	PGSC0003DMG400015190	1e-142	AMP dependent CoA ligase	LB (Leonards-Schippers et al. 1994)
C2_At5g63840	PGSC0003DMG400005353	1e-140	Alpha-glucosidase	LB (Leonards-Schippers et al. 1994, Bradshaw et al. 2006)	carotenoid (Thorup et al. 2000)
C2_At5g64670	PGSC0003DMG400037138	1e-138	Alpha/beta hydrolase	LB, maturity (Collins et al 1999)	carotenoid (Thorup et al. 2000)
C2_At5g64730	PGSC0003DMG400003975	1e-116	Transducin family protein	LB, maturity (Bormann et al. 2004Collins et al 1999, Constanzo et al. 2005, Sandbrink et al. 2000, Villamon et al. 2005)
C2_At5g67530	PGSC0003DMG400017558	1e-140	Universal stress protein family protein	LB, maturity (Collins et al 1999Leonards-Schippers et al. 1994)
T0086	PGSC0003DMG400020558	1e-142	Ubiquitin-activating enzyme E1
T0309	PGSC0003DMG400000884	1e-122	F-box family protein
T0337	PGSC0003DMG401025066	1e-140	Conserved gene of unknown function
T0393	PGSC0003DMG400033614	1e-112	Transcription repressor
T0577	PGSC0003DMG400027041	4e-58	Ubiquitin carrier protein
T0633	PGSC0003DMG400007057	1e-140	Ribokinase
T0643	PGSC0003DMG400029856	1e-135	N-acylneuraminate-9-phosphatase
T0659	PGSC0003DMG400010008	1e-137	BZIP transcription factor protein		carotenoid (Thorup et al. 2000)
T0675	no hit	na
T0687	PGSC0003DMG400005571	1e-142	NADH dehydrogenase		carotenoid (Thorup et al. 2000)
T0706	PGSC0003DMG400005805	1e-121	Photosystem I reaction center subunit
T0721	PGSC0003DMG400016726	1e-124	Pyrophosphate--fructose 6-phosphate 1-phosphotransferase subunit beta
T0753	PGSC0003DMG400011653	1e-142	Protein LRP16
T0761	PGSC0003DMG400031000	1e-133	Nucleoredoxin
T0819	PGSC0003DMG400013751	1e-110	Cytochrome b6-f complex iron-sulfur subunit, chloroplastic
T0966	PGSC0003DMG400023461	1e-142	Chlorophyll a-b binding protein 6A, chloroplastic
T0974	no hit	na
T1082	PGSC0003DMG400010413	1e-142	Conserved gene of unknown function
T1162	PGSC0003DMG400005140	1e-140	GYF domain-containing protein		carotenoid (Thorup et al. 2000)
T1169	PGSC0003DMG400031834	4e-95	Protein SSM1
T1181	PGSC0003DMG400011579	1e-126	AG-motif binding protein-2		ascorbic acid (Stevens et al. 2007)
T1208	PGSC0003DMG400007201	1e-136	Photosystem II core complex proteins psbY, chloroplast		carotenoid, ascorbic acid (Thorup et al. 2000, Stevens et al. 2007)
T1252	PGSC0003DMG400009980	1e-142	Dolichol-phosphate mannosyltransferase		carotenoid (Thorup et al. 2000)
T1274	PGSC0003DMG400019521	2e-80	Ribulose-phosphate 3-epimerase, chloroplastic
T1335	PGSC0003DMG400002146	1e-142	PTAC16
T1347	PGSC0003DMG400002796	4e-64	Transcription factor
T1374	PGSC0003DMG400027684	1e-142	C-8,7 sterol isomerase		carotenoid (Thorup et al. 2000)
T1391	PGSC0003DMG400021625	1e-142	TGF-beta-inducible nuclear protein
T1395	PGSC0003DMG400004150	1e-142	Protein disulfide isomerase
T1413	PGSC0003DMG400031814	1e-128	U1snRNP-specific protein, U1A		ascorbic acid (Stevens et al. 2007)
T1519	PGSC0003DMG400025902	1e-142	EMB1273		carotenoid (Thorup et al. 2000)
U146140	PGSC0003DMG400020165	1e-133	DNA-directed RNA polymerases I, II, and III subunit RPABC5
U146437	PGSC0003DMG400005732	1e-137	Muconate cycloisomerase		carotenoid (Thorup et al. 2000)
U221402	PGSC0003DMG402024842	1e-121	Conserved gene of unknown function
